# Supplementary material for: Genome-Wide Association Study on Root System Architecture and Identification of Candidate Genes in Wheat (Triticum aestivum L.)
Source: Int J Mol Sci. 2022 Feb 6;23(3):1843. doi: 10.3390/ijms23031843 (PMC8836572; doi:10.3390/ijms23031843)
Supplement: Supplementary file 1 [file ijms-23-01843-s001.zip]

Archive with 9 entries (8 files):
- Supplementary Files/
- Supplementary Files/Figure S1 The number of SNPs within 1Mb window size.pdf
- Supplementary Files/Figure S2 Genome-wide association study for RSA traits.pdf
- Supplementary Files/Table S1 Information and phenotypic of RSA traits for the wheat panel used for GWAS..xlsx
- Supplementary Files/Table S2 Position and allele information of all SNP markers..xlsx
- Supplementary Files/Table S3 QTLs and QTL clusters with RSA traits and overlapping with QTLs from previous studies (-log10(P)í▌3.5)..xlsx
- Supplementary Files/Table S4 Expression of 649 candidate genes in different organs of wheat plants..xlsx
- Supplementary Files/Table S5 SNPs of missense mutations in candidate segments across the wheat panel..xlsx
- Supplementary Files/Table S6 Primers used for RT-qPCR..xlsx
