# Supplementary material for: Genome-Wide Association Study on Root System Architecture and Identification of Candidate Genes in Wheat (Triticum aestivum L.)
Source: Int J Mol Sci. 2022 Feb 6;23(3):1843. doi: 10.3390/ijms23031843 (PMC8836572; doi:10.3390/ijms23031843)
Supplement: Supplementary file 1 [file ijms-23-01843-s001.zip › Supplementary Files/Table S1 Information and phenotypic of RSA traits for the wheat panel used for GWAS..xlsx]

## Sheet: Table S1
Table S1 Information and value of RSA traits for the 388 wheat accessions used in this genome-wide association study.
Number	ID	Accession name	Sub-population	accessions	Environmental
					OPC							IPC								OPC							IPC								OPC							IPC
					TRL-1	TRL-2	TRL-3	TRL-4	TRL-5	TRL-6	TRL-Average	TRL-1	TRL-2	TRL-3	TRL-4	TRL-5	TRL-6	TRL-Average	TRL-BLUP	TRA-1	TRA-2	TRA-3	TRA-4	TRA-5	TRA-6	TRA-Average	TRA-1	TRA-2	TRA-3	TRA-4	TRA-5	TRA-6	TRA-Average	TRA-BLUP	ARD-1	ARD-2	ARD-3	ARD-4	ARD-5	ARD-6	ARD-Average	ARD-1	ARD-2	ARD-3	ARD-4	ARD-5	ARD-6	ARD-Average	ARD-BLUP
1	Ta_001102	Huaichuang-916	1	Local cultivar	139.31	121.036	152.834	189.406	101.172	98.8099	133.761	102.979	60.3376	106.761	122.767	80.5305	156.962	105.056	135.221	12.832	11.3757	13.628	12.2495	9.8121	8.7968	11.449	11.4749	7.4625	11.2781	12.5022	8.3229	18.4818	11.5871	14.4275	0.2932	0.2992	0.2838	0.2059	0.3087	0.2834	0.279033	0.3547	0.3937	0.3363	0.3242	0.329	0.3748	0.352117	0.342137
2	Ta_000665	Jining-13	2	Local cultivar	125.152	101.073	117.371	169.039	111.722	81.4186	117.629	101.754	105.265	107.243	95.5678	107.578	105.246	103.776	127.81	10.3384	9.2134	9.6905	14.7943	9.9288	6.9597	10.1542	11.8039	13.0745	13.3209	11.9128	13.7444	13.4485	12.8842	14.4284	0.2629	0.2902	0.2628	0.2786	0.2829	0.2721	0.274917	0.3693	0.3954	0.3892	0.3968	0.4067	0.3911	0.391417	0.353886
3	Ta_000890	Shiluan-02-1	1	Local cultivar	167.701	171.234	160.132	125.048	195.043	166.875	164.339	116.054	88.6317	146.102	128.757	151.333	107.984	123.144	149.239	18.8031	19.2006	13.2378	11.743	18.246	13.7951	15.8376	12.2712	9.7271	12.6875	12.6668	16.534	13.0576	12.824	16.5894	0.3569	0.364444	0.3122	0.2989	0.2978	0.2631	0.315557	0.3366	0.3493	0.2764	0.3131	0.3478	0.3849	0.334683	0.34851
4	Ta_000458	Xinong-889	1	Local cultivar	186.415	227.622	116.024	271.774	177.638	223.793	200.544	114.979	125.243	128.246	135.436	113.29	129.356	124.425	170.259	17.0972	19.4721	10.5991	24.1177	17.5364	19.8533	18.1126	14.434	15.7233	16.1004	15.5069	13.7006	15.6453	15.1851	18.371	0.2919	0.2723	0.2908	0.2825	0.3142	0.2824	0.289017	0.3996	0.3955	0.3899	0.3645	0.3849	0.3961	0.388417	0.357592
5	Ta_000790	Mianyang-31	1	Local cultivar	163.244	201.123	232.275	196.245	208.57	236.621	206.346	150.043	130.189	145.526	196.322	131.25	143.355	149.447	184.239	16.0431	15.8709	24.5682	19.2179	19.7649	23.3292	19.799	16.9626	16.1532	18.0563	19.997	16.6288	17.6846	17.5804	19.9396	0.3128	0.217506	0.3367	0.3117	0.3016	0.3138	0.299018	0.3599	0.3949	0.3754	0.3242	0.4033	0.3927	0.375067	0.356473
6	Ta_000551	Pumai-9	1	Local cultivar	275.399	320.256	301.123	296.009	358.891	251.201	300.48	168.269	103.787	135.148	100.037	116.992	127.945	125.363	205.138	26.8226	29.2241	27.4792	26.5341	34.1905	22.8965	27.8578	15.3812	12.6965	16.5341	11.7363	13.7761	15.0674	14.1986	21.7369	0.31	0.2905	0.273155	0.2853	0.3032	0.2901	0.292042	0.291	0.3894	0.3891	0.3734	0.3748	0.3699	0.3646	0.350652
7	Ta_000881	Xunong-7	3	Local cultivar	411.937	357.963	388.214	380.909	443.293	334.001	386.053	139.483	99.4829	123.765	114.368	128.855	114.68	120.106	237.011	41.6753	35.4277	38.4248	38.877	45.7132	33.7522	38.9784	16.826	12.195	15.1717	13.6283	15.8333	13.5501	14.5341	26.1394	0.322	0.315	0.3213	0.3249	0.3282	0.3217	0.322183	0.384	0.3902	0.3811	0.3793	0.3911	0.3761	0.383633	0.367069
8	Ta_001239	Yanzhan-4110	1	Local cultivar	179.583	169.09	173.183	239.315	223.882	173.61	193.11	202.453	202.192	100.316	101.205	129.183	118.048	142.233	177.848	26.8986	20.2981	23.7194	36.6296	29.6499	22.9772	26.6955	22.8547	21.0263	12.0058	12.5987	14.9432	14.9575	16.3977	22.1354	0.4768	0.3821	0.436	0.4872	0.4216	0.4213	0.4375	0.3593	0.331	0.381	0.3963	0.3682	0.4033	0.373183	0.402086
9	Ta_000557	Zhengmai-7698	1	Local cultivar	391.998	341.564	252.441	265.459	275.002	294.727	303.532	165.321	199.671	164.893	185.866	181.614	164.044	176.901	232.046	46.1968	37.8262	28.2765	30.3948	30.0239	33.9366	34.4425	16.4454	21.107	15.7871	18.1288	19.6783	17.3212	18.078	25.7582	0.3751	0.3525	0.3565	0.3645	0.3475	0.3665	0.360433	0.3166	0.3365	0.3048	0.3105	0.3449	0.3361	0.3249	0.36023
10	Ta_001236	Zhoumai-18	1	Local cultivar	224.159	326.136	296.902	203.668	311.102	319.756	280.287	93.8769	75.001	94.788	88.6306	121.567	102.738	96.1003	185.607	21.8497	34.2358	32.2553	20.9263	35.7648	33.8824	29.8191	12.1675	9.6634	12.3308	11.5275	15.0751	13.1344	12.3164	21.7673	0.3103	0.3341	0.3458	0.3271	0.3659	0.3373	0.33675	0.4126	0.4101	0.4141	0.414	0.3947	0.4069	0.408733	0.380315
11	Ta_000617	Wanmai-33	7	Local cultivar	269.266	250.946	319.937	328.794	359.187	318.973	307.85	276.17	225.205	436.967	290.905	397.563	393.74	336.758	272.751	39.6928	38.2431	46.1752	47.1052	52.2976	46.9555	45.0782	27.1005	21.0128	38.7707	27.7982	37.1897	34.7223	31.099	34.8494	0.4692	0.4851	0.4594	0.456	0.4635	0.4686	0.466967	0.3124	0.297	0.2824	0.3042	0.2978	0.2807	0.29575	0.386069
12	Ta_001113	Zhoumai-12	7	Local cultivar	188.178	188.438	164.585	160.268	169.351	162.696	172.253	93.1391	83.7389	74.285	83.9477	92.3984	78.2886	84.2996	142.459	28.0997	28.391	24.6477	24.1466	25.1945	24.8898	25.8949	11.0268	10.6483	10.5201	10.8124	12.9179	10.7131	11.1064	19.7943	0.4753	0.4796	0.4767	0.4796	0.4736	0.487	0.478633	0.3769	0.4048	0.4508	0.41	0.445	0.4356	0.420517	0.431626
13	Ta_001103	Yumai-21	4	Local cultivar	117.649	162.155	127.443	147.186	204.984	121.846	146.877	100.263	118.825	106.334	85.5835	104.07	92.7304	101.301	138.746	19.0582	24.1606	18.2843	22.6884	31.3748	18.6056	22.362	11.5463	12.9611	11.6155	9.4274	11.786	10.4619	11.2997	18.5109	0.5156	0.4743	0.4567	0.4907	0.4872	0.4861	0.4851	0.3666	0.3472	0.3477	0.3506	0.3605	0.3591	0.355283	0.412003
14	Ta_000200	Aikang-58	7	Local cultivar	357.818	329.172	252.846	147.523	337.863	316.643	290.311	170.97	128.539	192.072	197.032	240.441	209.768	189.804	222.455	36.011	32.2789	26.7078	16.0673	33.4237	31.2198	29.2847	19.6598	14.3638	20.8505	21.2796	25.9136	20.9056	20.4955	24.7052	0.3203	0.3121	0.3362	0.3467	0.3149	0.3138	0.324	0.366	0.3557	0.3455	0.3438	0.3431	0.3172	0.345217	0.354848
15	Ta_000819	Xiaoyan-4	7	Local cultivar	185.047	173.123	149.772	215.213	171.235	138.739	172.188	69.6803	73.1445	78.1918	123.746	86.4386	69.3669	83.428	144.122	32.1409	30.0719	25.2307	35.135	27.9559	20.9024	28.5728	8.4625	8.843	9.0441	14.146	9.8425	7.8126	9.69178	20.2798	0.5529	0.517309	0.5362	0.5197	0.5077	0.4796	0.518902	0.3866	0.3848	0.3682	0.3639	0.3624	0.3585	0.370733	0.428448
16	Ta_000532	Yannong-0428	7	Local cultivar	380.442	372.198	404.255	497.211	301.231	303.574	376.485	102.484	150.185	163.436	192.5	313.449	202.873	187.488	253.32	36.2865	35.9169	40.9136	46.5131	31.2726	28.3341	36.5395	10.3503	16.0901	17.5102	20.3714	34.5845	21.3743	20.0468	27.3207	0.3036	0.3072	0.3222	0.2978	0.3305	0.2971	0.309733	0.3215	0.341	0.3354	0.3369	0.3512	0.3354	0.3369	0.347307
17	Ta_001007	Wennong-6	7	Local cultivar	323.186	262.358	195.019	237.413	272.053	404.092	282.354	142.497	172.405	248	213.742	199.005	181.701	192.892	223.549	36.1557	25.7455	18.2459	22.9244	25.5919	42.1342	28.4663	15.1844	17.8967	25.7332	21.636	22.7334	19.1198	20.3839	24.3477	0.3561	0.3124	0.2978	0.3074	0.2994	0.3319	0.3175	0.3392	0.3304	0.3303	0.3222	0.3636	0.3349	0.336767	0.349856
18	Ta_001098	Xinmai-16	7	Local cultivar	629.329	605.687	600.317	661.804	385.179	465.342	557.943	148.207	303.286	227.889	235.443	172.197	237.098	220.687	354.547	60.2753	57.4274	56.2919	62.3214	34.6906	42.5033	52.2516	16.8808	31.4916	22.8895	24.3821	17.3909	23.9973	22.8387	34.4317	0.3049	0.3018	0.2985	0.2997	0.2867	0.2907	0.29705	0.3626	0.3305	0.3197	0.3296	0.3215	0.3222	0.331017	0.341108
19	Ta_000678	Dromedaris	7	Exotic variety	289.208	252.538	254.84	287.131	296.499	289.012	278.205	151.526	146.273	122.344	167.907	171.059	173.672	155.463	212.664	45.6042	37.1415	36.4757	44.6587	40.9563	40.6621	40.9164	16.2201	15.9022	14.6028	18.1437	17.2086	18.0685	16.691	27.7131	0.5019	0.4681	0.4556	0.4951	0.4397	0.4478	0.468033	0.3407	0.3461	0.3799	0.344	0.3202	0.3312	0.343683	0.402431
20	Ta_000559	Wenmai-6	7	Local cultivar	118.8	185.844	204.5	136.121	258.789	93.1996	166.209	187.29	154.623	198.574	236.304	87.057	118.928	163.796	177.807	12.6251	19.7262	20.6903	16.9309	27.0662	9.0271	17.6776	21.3333	17.2551	21.0415	24.8965	8.7751	12.2246	17.5877	19.1272	0.3383	0.3379	0.3221	0.3959	0.3329	0.3083	0.339233	0.3626	0.3552	0.3373	0.3354	0.3208	0.3272	0.33975	0.358109
21	Ta_000576	Neimai-836	7	Local cultivar	234.6	224.668	100.4	90.1098	73.7127	76.0526	133.257	241.962	182.109	151.245	127.983	118.314	132.498	159.019	158.924	24.6303	22.3012	9.3959	9.2317	7.5901	7.2231	13.3954	25.3245	19.339	16.0623	12.1831	12.0037	14.027	16.4899	17.0597	0.3342	0.316	0.2979	0.3261	0.3278	0.3023	0.317383	0.3332	0.338	0.3213	0.303	0.3229	0.337	0.3259	0.346189
22	Ta_000061	Shannong-116	4	Local cultivar	120.614	91.1508	201.199	148.133	200.054	111.395	145.424	127.858	96.8607	97.1599	125.225	136.859	149.277	122.207	145.931	24.3903	16.7859	33.2217	25.4115	30.9926	20.2287	25.1718	14.0548	11.1048	11.2097	15.3659	15.528	16.6819	13.9909	20.6249	0.6437	0.5862	0.5256	0.546	0.4931	0.578	0.5621	0.3499	0.3649	0.3672	0.3906	0.3612	0.3557	0.364917	0.440931
23	Ta_000420	Xinong-979	4	Local cultivar	111.882	237.244	181.477	89.4567	130.672	233.955	164.115	119.479	104.612	126.278	83.8172	83.0754	106.525	103.964	145.522	18.435	37.8458	30.0718	13.3056	20.906	39.2854	26.6416	14.1429	12.3208	15.0372	10.088	9.8543	10.9247	12.0613	20.4482	0.5245	0.5078	0.5275	0.4734	0.5093	0.5345	0.512833	0.3768	0.3749	0.379	0.3831	0.3776	0.3264	0.369633	0.426055
24	Ta_000839	Yumai-49	4	Local cultivar	128.555	149.532	228.764	175.792	197.57	147.165	171.23	193.039	204.62	224.039	214.882	187.867	134.957	193.234	184.88	14.2206	16.7998	36.3073	28.1298	33.4563	21.4373	25.0585	17.941	19.5981	22.421	21.0993	18.1032	13.2378	18.7334	22.4039	0.3521	0.3576	0.5052	0.5094	0.539	0.4637	0.4545	0.2958	0.3049	0.3186	0.3125	0.3067	0.3122	0.30845	0.386147
25	Ta_000900	Zimai-12	4	Local cultivar	250.802	268.226	347.777	267.448	263.172	249.766	274.532	74.4528	156.805	159.245	179.479	104.32	198.934	145.539	210.742	26.6641	24.33	35.0375	26.9025	24.8598	23.2326	26.8377	8.8412	18.4859	18.3032	20.6359	11.3007	18.5372	16.0174	22.0439	0.3384	0.2887	0.3207	0.3202	0.3007	0.2961	0.3108	0.378	0.3753	0.3659	0.366	0.3448	0.2966	0.354433	0.353518
26	Ta_000841	Luomai-23	4	Local cultivar	235.778	194.517	309.217	197.739	202.253	214.008	225.585	110.513	104.97	118.87	85.3283	147.516	120.574	114.629	170.015	22.2476	17.2829	27.9673	17.5154	18.8729	21.1028	20.8315	11.5562	9.065	10.2661	9.8364	16.3448	13.3601	11.7381	18.0912	0.3004	0.2828	0.2879	0.282	0.297	0.3139	0.294	0.3329	0.2749	0.311325	0.3669	0.3527	0.3511	0.331638	0.340295
27	Ta_000580	Zhongmai-895	3	Local cultivar	202.083	191.42	124.935	134.029	113.669	101.142	144.546	100.291	156.928	79.195	91.4734	122.004	125.507	112.566	145.674	20.9439	20.4845	12.7438	13.7263	11.4469	9.7789	14.8541	12.3667	17.4939	8.7483	10.3779	13.9374	14.8215	12.9576	16.2628	0.3299	0.3406	0.3247	0.326	0.3206	0.3078	0.324933	0.3925	0.3548	0.3516	0.3611	0.3636	0.3759	0.366583	0.362295
28	Ta_001012	Gaocheng-9411	3	Local cultivar	133.309	191.775	226.866	131.247	179.57	167.685	171.742	85.1845	160.335	152.967	104.25	144.691	198.885	141.052	162.135	15.0617	21.4897	25.0564	13.9458	18.7425	18.1015	18.7329	8.5988	15.9829	14.8467	10.8125	14.7384	19.8965	14.146	18.2101	0.3596	0.3567	0.3516	0.3382	0.3322	0.3436	0.346983	0.3213	0.3173	0.3089	0.3301	0.3242	0.3184	0.320033	0.354114
29	Ta_000538	Luyuan-502	3	Local cultivar	185.834	222.411	296.502	224.914	291.512	202.183	237.226	127.12	91.0262	152.623	150.69	284.256	149.094	159.135	184.142	17.4197	22.5294	30.1817	19.913	30.6241	20.753	23.5702	14.2259	9.9608	15.4583	14.9255	25.6375	14.3677	15.7626	20.6903	0.2984	0.3224	0.324	0.2818	0.3344	0.3267	0.314617	0.3562	0.3483	0.3224	0.3153	0.2871	0.3067	0.322667	0.344185
30	Ta_001008	Kenong-199	3	Local cultivar	274.075	344.33	174.555	246.016	155.737	370.089	260.8	114.257	158.013	117.492	142.671	179.733	163.293	145.91	201.051	41.5899	52.3996	27.0678	41.879	25.0099	55.7473	40.6156	12.8097	18.0347	13.156	16.3576	18.8036	18.8127	16.329	27.4584	0.483	0.4844	0.4936	0.5419	0.5112	0.4795	0.498933	0.3569	0.3633	0.3564	0.3649	0.333	0.3667	0.356867	0.41715
31	Ta_000587	Xinong-9871	3	Local cultivar	224.896	231.921	220.32	185.006	229.572	227.284	219.833	193.238	201.088	240.334	160.772	192.519	283.241	211.866	205.946	31.5272	32.3203	30.1354	25.5058	36.0816	33.7024	31.5454	19.6772	20.9557	25.1783	17.0952	20.369	29.1058	22.0635	26.1765	0.4462	0.4436	0.4354	0.4388	0.5003	0.472	0.45605	0.3241	0.3317	0.3335	0.3385	0.3368	0.3271	0.33195	0.394511
32	Ta_000645	Taishan-21	3	Local cultivar	350.98	286.401	224.058	213.889	221.922	303.481	266.789	74.2954	141.904	124.913	137.939	151.986	168.297	133.223	198.411	51.9132	41.0274	33.0973	30.2657	31.8135	46.0727	39.0316	7.7857	15.0233	13.7148	14.5845	15.5112	17.232	13.9753	25.9451	0.4708	0.456	0.4702	0.4504	0.4563	0.4832	0.464483	0.3336	0.337	0.3495	0.3366	0.3249	0.3259	0.334583	0.398207
33	Ta_001089	Yumai-47	3	Local cultivar	128.366	293.835	103.15	291.184	290.855	113.699	203.515	303.769	329.475	315.275	313.613	274.809	305.527	307.078	244.689	18.1392	42.1228	14.4025	42.0126	42.3584	15.1248	29.0267	33.3517	31.6722	30.3083	30.7207	27.728	30.8294	30.7684	28.5538	0.4498	0.4563	0.4444	0.4593	0.4636	0.4234	0.449467	0.3495	0.306	0.315	0.3118	0.3212	0.3251	0.321433	0.388801
34	Ta_000529	Linmai-2	3	Local cultivar	103.432	184.348	207.1	198.516	197.929	134.507	170.972	72.1285	83.1431	82.1809	35.2382	81.8599	83.6354	73.031	134.549	15.4703	25.5799	29.2548	27.1266	27.266	19.9639	24.1103	9.1913	10.7797	10.0865	4.4454	10.5203	10.8759	9.31652	18.4206	0.4761	0.4417	0.4496	0.435	0.4385	0.4724	0.452217	0.4056	0.4127	0.3907	0.4016	0.4091	0.4139	0.4056	0.417824
35	Ta_000547	Yumai-58	3	Local cultivar	71.8629	178.448	165.234	99.4594	179.497	250.079	157.43	94.1133	79.7983	88.0198	80.58	69.0868	78.2982	81.6494	135.807	9.0648	22.4795	20.8163	14.9194	20.952	28.5065	19.4564	11.9905	9.6701	11.4007	11.4445	8.728	9.9844	10.5364	17.101	0.4015	0.401	0.3912	0.4775	0.3716	0.3628	0.400933	0.4055	0.3857	0.4123	0.4521	0.4021	0.4059	0.4106	0.402369
36	Ta_000477	Hengguan-35	3	Local cultivar	162.925	164.419	129.064	176.167	198.098	147.811	163.08	107.079	105.948	111.153	118.312	116.681	103.889	110.51	148.793	25.3808	23.9203	20.2626	26.8385	32.0622	24.9125	25.5628	11.9579	11.9696	13.606	13.9463	12.9661	11.3201	12.6277	20.2513	0.4959	0.4631	0.4997	0.4849	0.5152	0.5365	0.499217	0.3555	0.3596	0.3896	0.3752	0.3537	0.3468	0.3634	0.419427
37	Ta_000575	Neimai-11	3	Local cultivar	146.897	242.813	203.864	176.797	291.673	265.59	221.272	264.424	283.335	217.214	246.954	211.939	178.386	233.709	226.17	22.4632	33.1383	29.7411	24.8556	41.3118	38.8849	31.7325	29.2463	29.548	22.6526	27.5822	22.1433	18.5158	24.948	27.3569	0.4868	0.4344	0.4644	0.4475	0.4508	0.466	0.458317	0.3521	0.332	0.3313	0.3555	0.3326	0.3304	0.338983	0.397617
38	Ta_000543	Zhoumai-16	3	Local cultivar	253.356	280.012	282.082	286.066	359.78	344.643	300.99	172.494	438.494	230.233	340.161	316.743	218.239	286.06	286.03	36.161	38.3023	39.356	38.7071	50.3267	49.4931	42.0577	16.3609	31.9019	21.7834	36.0647	32.4216	23.0315	26.9273	32.0854	0.4543	0.4354	0.4441	0.4307	0.4453	0.4571	0.444483	0.3019	0.2316	0.3012	0.3375	0.3258	0.3359	0.30565	0.381867
39	Ta_000677	Mianyang-26	3	Local cultivar	295.407	178.958	375.599	248.306	275.043	294.223	277.923	285.175	290.415	213.09	253.135	303.591	216.038	260.241	253.723	42.2007	24.9124	52.5531	35.3461	37.1001	42.5181	39.1051	29.6995	21.428	20.4513	27.8512	31.6922	20.8488	25.3285	30.3363	0.4547	0.4431	0.4454	0.4531	0.4294	0.46	0.447617	0.3315	0.2349	0.3055	0.3502	0.3323	0.3072	0.310267	0.384455
40	Ta_000899	Taishan-23	3	Local cultivar	296.671	400.638	241.981	251.986	313.537	167.048	278.644	204.394	197.798	152.014	166.165	190.654	185.027	182.675	223.458	32.3606	39.9174	23.4754	25.1272	32.8637	17.0444	28.4648	21.1222	20.978	15.9717	17.585	21.0833	18.881	19.2702	23.9192	0.3472	0.3171	0.3088	0.3174	0.3336	0.3248	0.324817	0.3289	0.3376	0.3344	0.3369	0.352	0.3248	0.335767	0.351966
41	Ta_000893	Zhongmai-415	3	Local cultivar	190.686	196.347	272.452	270.789	225.796	322.066	246.356	115.259	115.51	125.788	106.596	107.318	117.751	114.704	182.349	26.4415	27.5252	38.6788	36.0705	29.2712	44.4127	33.7333	13.2107	12.6151	13.2581	11.8567	11.3987	12.3806	12.4533	23.3242	0.4414	0.4462	0.4519	0.424	0.4126	0.4389	0.435833	0.3648	0.3476	0.3355	0.3541	0.3381	0.3347	0.3458	0.392385
42	Ta_000047	Luomai-906	3	Local cultivar	161.923	152.921	171.274	139.059	127.292	138.173	148.44	115.817	163.499	145.322	131.901	160.716	139.004	142.71	155.167	26.4805	25.7754	29.5866	21.762	21.5833	22.4465	24.6057	13.4623	19.4782	15.4301	15.0435	18.1158	15.1263	16.1094	21.2215	0.5206	0.5365	0.5499	0.4981	0.5397	0.5171	0.526983	0.37	0.3792	0.338	0.363	0.3588	0.3464	0.359233	0.427307
43	Ta_000689	Heibao	3	Local cultivar	166.398	133.104	168.357	163.815	164.824	123.298	153.299	159.028	240.68	127.54	159.333	143.897	177.639	168.019	175.936	26.7703	20.7512	25.749	25.3915	23.7073	18.952	23.5536	15.6012	24.2751	12.5423	18.3155	16.2231	19.3427	17.7167	21.4348	0.5121	0.4963	0.4868	0.4934	0.4578	0.4893	0.489283	0.3123	0.321	0.313	0.3659	0.3589	0.3466	0.336283	0.407055
44	Ta_000811	Lumai-5	3	Local cultivar	247.54	107.948	179.497	222.234	118.507	111.19	164.486	112.322	117.723	110.505	106.402	105.401	100.623	108.829	149.45	35.3448	15.5295	26.1109	32.5509	18.4874	17.0223	24.1743	13.1832	14.7501	13.8352	12.1202	12.2473	12.1664	13.0504	19.8801	0.4545	0.4579	0.463	0.4662	0.4966	0.4873	0.470917	0.3736	0.3988	0.3985	0.3626	0.3699	0.3849	0.381383	0.415982
45	Ta_000509	Sumai-188	3	Local cultivar	208.235	145.193	272.569	158.338	126.542	206.813	186.282	229.048	155.798	167.638	146.717	130.775	191.641	170.27	181.574	20.4144	14.7652	26.8943	17.6923	13.2	20.9372	18.9839	22.1766	15.7065	16.9014	14.4945	12.5845	19.3818	16.8742	19.355	0.3121	0.3237	0.3141	0.3557	0.332	0.3222	0.326633	0.3082	0.3209	0.3257	0.3145	0.3063	0.3219	0.31625	0.346055
46	Ta_000606	Kexin-9	5	Local cultivar	284.03	337.369	286.968	336.534	138.762	188.545	262.035	117.388	139.642	116.438	150.111	91.2626	66.4586	113.55	194.036	39.2978	47.0963	41.377	44.6824	19.5511	26.9064	36.4852	11.8281	15.5557	12.9717	16.4545	9.8242	6.571	12.2009	24.2847	0.4404	0.4444	0.459	0.4226	0.4485	0.4542	0.44485	0.3207	0.3546	0.3351	0.3489	0.3427	0.3147	0.336117	0.392163
47	Ta_000631	Zhongjiao-2	5	Local cultivar	179.758	150.189	152.124	183.534	140.695	120.816	154.519	77.6302	108.836	106.334	104.775	115.412	98.7472	101.956	141.836	30.1653	24.2808	24.5956	28.5825	22.4512	19.8206	24.9827	9.7249	13.0089	11.8658	12.5011	13.3356	11.5168	11.9922	19.7841	0.5342	0.5146	0.521272	0.4957	0.5079	0.5222	0.515979	0.3988	0.3805	0.3552	0.3798	0.3678	0.3712	0.37555	0.429082
48	Ta_000599	Zhongluo08-2	5	Local cultivar	217.01	265.557	173.868	211.638	197.658	205.744	211.913	172.861	213.185	114.264	210.53	238.654	205.017	192.418	204.492	33.918	38.457	25.8121	32.1126	31.8157	31.2173	32.2221	20.5592	24.3689	13.7967	22.7172	25.4151	21.9547	21.4686	26.2079	0.4975	0.461	0.4726	0.483	0.5124	0.483	0.484917	0.3786	0.3639	0.3843	0.3435	0.339	0.3409	0.358367	0.412971
49	Ta_000170	Luohan-1	5	Local cultivar	122.476	166.128	229.182	140.232	159.912	277.412	182.557	232.618	110.464	267.737	185.499	312.278	184.647	215.54	179.052	16.3628	22.7919	31.2413	20.9261	23.0146	38.5124	25.4748	24.7807	11.3954	28.2141	18.8763	31.0252	17.1165	21.9014	23.7813	0.4253	0.4367	0.4339	0.475	0.4581	0.4419	0.44515	0.3391	0.3284	0.3354	0.3239	0.3162	0.2951	0.323017	0.387889
50	Ta_000542	Luomai-4	6	Local cultivar	251.186	295.629	200.424	140.184	126.8	232.247	207.745	233.991	225.237	316.565	222.779	298.802	359.22	276.099	219.989	36.7674	45.4831	30.836	20.8964	20.4833	37.5221	31.998	24.9557	21.5107	31.0008	22.5737	28.495	34.5202	27.176	28.3151	0.4659	0.4897	0.4672	0.4745	0.5142	0.5077	0.486533	0.3395	0.304	0.3117	0.3225	0.3036	0.3059	0.314533	0.398874
51	Ta_000817	Wanmai-50	3	Local cultivar	107.196	124.527	128.672	148.831	143.418	239.708	148.725	140.882	159.53	154.097	164.184	194.39	156.689	161.629	161.724	17.2975	17.9897	17.8267	19.8167	20.8611	32.5807	21.0621	15.8982	16.6443	16.6827	18.0182	20.3137	17.492	17.5082	20.3972	0.5136	0.4598	0.441	0.4238	0.463	0.4326	0.455633	0.3592	0.3321	0.3446	0.3493	0.3326	0.3553	0.345517	0.398902
52	Ta_000596	Xikemai-6	3	Local cultivar	371.365	329.317	248.242	470.621	458.884	286.749	360.863	142.941	147.572	157.385	142.382	153.784	194.043	156.351	242.452	53.1544	47.5892	35.2002	69.0242	66.1752	40.2777	51.9035	16.5321	17.3907	18.5481	17.0851	18.6131	21.8884	18.3429	32.5702	0.4556	0.46	0.4514	0.4669	0.459	0.4471	0.456667	0.3681	0.3751	0.3766	0.382	0.3853	0.3591	0.374367	0.408881
53	Ta_001105	Kaimai-21	3	Local cultivar	281.706	260.432	267.424	269.62	246.366	290	269.258	205.996	182.811	154.071	196.995	168.714	252.036	193.437	226.311	44.9822	40.6675	41.7745	41.8476	39.6534	44.0886	42.169	21.5543	18.5362	16.5883	21.3937	17.7201	28.5356	20.7214	29.7433	0.5083	0.4971	0.510632	0.494	0.5123	0.4839	0.501039	0.3331	0.3228	0.3427	0.3457	0.3343	0.3604	0.339833	0.412164
54	Ta_000923	Mianyang-11	6	Local cultivar	130.35	274.633	115.434	98.482	109.264	178.451	151.102	109.219	72.0844	79.0682	131.366	132.822	104.942	104.917	141.639	17.1897	36.7586	15.9068	13.5195	13.1283	23.5077	20.0018	13.1157	9.1049	9.2222	15.6321	15.5989	11.6795	12.3922	18.0237	0.4198	0.426	0.4386	0.437	0.3825	0.4193	0.420533	0.3822	0.4021	0.3713	0.3788	0.3738	0.3543	0.377083	0.397722
55	Ta_000564	Guomai-0319	3	Local cultivar	219.233	364.772	286.138	386.017	280.935	273.386	301.747	210.341	126.882	167.976	162.889	197.989	198.545	177.437	224.087	26.996	43.6964	31.7904	42.4479	34.0659	32.4149	35.2353	25.098	14.8724	20.461	19.3549	22.775	18.7674	20.2215	26.8866	0.392	0.3813	0.3536	0.35	0.386	0.3774	0.373383	0.3798	0.3731	0.3877	0.3782	0.3662	0.3009	0.364317	0.377716
56	Ta_000660	Mianmai-37	5	Local cultivar	561.546	411.424	552.606	401.712	564.228	466.855	493.062	194.473	225.944	206.889	206.088	135.038	209.657	196.348	316.68	51.423	40.5618	57.3502	44.1713	54.2124	50.3449	49.6773	20.7736	24.7383	22.7387	22.9071	15.443	24.6108	21.8686	33.0696	0.2915	0.3138	0.3303	0.35	0.3058	0.3433	0.32245	0.34	0.3485	0.3498	0.3538	0.364	0.3737	0.354967	0.357586
57	Ta_000887	Jimai38-HB	5	Local cultivar	351.75	362.339	218.568	212.697	346.197	272.587	294.023	147.677	273.418	154.739	224.813	233.508	276.359	218.419	249.104	49.7703	48.0794	27.8957	30.7806	44.9344	35.0876	39.4247	14.5948	27.0632	15.1846	23.2975	23.1424	29.1006	22.0638	29.2046	0.4504	0.4224	0.4063	0.4606	0.4131	0.4097	0.427083	0.3146	0.3151	0.3124	0.3299	0.3155	0.3352	0.32045	0.380999
58	Ta_000892	Tianping-3	3	Local cultivar	526.321	461.475	520.953	600.277	603.304	504.904	536.206	132.749	219.733	197.533	281.829	245.921	220.712	216.413	339.202	51.9471	46.6527	55.4712	58.3136	66.1506	52.5395	55.1791	14.2251	23.4381	21.0717	26.7721	26.2287	22.6566	22.3987	35.3876	0.3142	0.3218	0.3389	0.3092	0.349	0.3312	0.327383	0.3411	0.3395	0.3311	0.3024	0.3395	0.3268	0.330067	0.350919
59	Ta_000544	Zhongyu-10	3	Local cultivar	272.52	379.381	281.249	224.965	325.327	342.615	304.343	201.207	168.291	190.168	238.616	235.021	186.391	203.282	238.911	31.2783	38.7571	30.4548	22.7414	37.4156	39.2776	33.3208	21.583	18.1134	21.7216	24.4502	24.8213	18.0205	21.4517	26.6236	0.3653	0.3252	0.3447	0.3218	0.3661	0.3649	0.348	0.3414	0.3426	0.3636	0.3262	0.3362	0.3077	0.336283	0.359879
60	Ta_000934	Zhengmai-9201	3	Local cultivar	313.898	452.668	374.353	521.729	295.76	429.602	398.002	205.807	190.646	194.431	212.474	215.837	178.631	199.638	274.661	32.6258	51.1967	41.9181	53.5804	33.2638	48.1641	43.4582	23.4547	22.8393	20.6089	22.164	23.6113	19.0514	21.9549	30.7128	0.3308	0.36	0.3564	0.3269	0.358	0.3569	0.348167	0.3628	0.3813	0.3374	0.332	0.3482	0.3395	0.3502	0.364582
61	Ta_000620	Jimai24-HB	3	Local cultivar	487.402	439.966	486.813	478.933	550.63	604.336	508.013	165.768	212.615	223.655	169.237	179.971	236.045	197.882	315.839	53.052	48.2082	49.2997	53.0622	56.4506	63.8466	53.9866	18.7156	24.4826	24.007	19.3152	20.3036	25.2664	22.0151	34.7819	0.3465	0.3488	0.3224	0.3527	0.3263	0.3363	0.338833	0.3594	0.3665	0.3417	0.3633	0.3591	0.3407	0.355117	0.363107
62	Ta_000604	Lumai-7	3	Local cultivar	348.191	279.681	297.214	243.481	383.963	312.212	310.79	153.799	133.065	135.427	98.0289	124.603	118.871	127.299	211.161	40.7399	31.0249	32.9701	28.7926	42.9827	34.951	35.2435	18.1441	16.0622	16.3483	12.1513	14.2019	13.5488	15.0761	24.9124	0.3724	0.3531	0.375239	0.3764	0.3563	0.3456	0.363173	0.3755	0.3842	0.3787	0.3946	0.3628	0.3688	0.377433	0.378684
63	Ta_000512	Xinfumai-1	3	Local cultivar	486.408	717.495	451.055	407.69	624.679	566.778	542.351	137.494	268.028	171.488	154.318	262.212	161.54	192.513	327.788	41.3931	65.3371	38.4536	33.3393	57.9354	48.168	47.4378	15.1649	28.8777	18.9698	17.3833	27.8907	17.308	20.9324	31.8491	0.2709	0.2899	0.2714	0.2603	0.2952	0.2705	0.276367	0.3511	0.343	0.3521	0.3586	0.3386	0.341	0.3474	0.339672
64	Ta_000883	Shi-4185	3	Local cultivar	416.589	487.6	282.703	629.901	372.995	443.257	438.841	170.411	126.758	124.458	133.087	173.837	175.709	150.71	269.483	35.8234	45.8633	24.9131	65.7625	38.321	46.9473	42.9384	21.1409	15.5365	15.008	16.5468	18.7639	18.9339	17.655	28.8606	0.2737	0.2994	0.2805	0.3323	0.327	0.3371	0.308333	0.3949	0.3901	0.3838	0.3958	0.3436	0.343	0.3752	0.359629
65	Ta_000821	Yumai-19	3	Local cultivar	363.654	418.266	368.821	453.834	538.545	446.087	431.535	125.472	129.965	174.78	227.835	145.249	119.582	153.814	272.792	41.7949	49.2278	44.5086	50.2386	64.6963	51.5744	50.3401	16.5073	17.4285	22.7674	27.0976	16.96	12.8629	18.9373	32.1978	0.3658	0.3746	0.3841	0.3524	0.3824	0.368	0.371217	0.4188	0.4269	0.4146	0.3786	0.3717	0.3424	0.392167	0.386292
66	Ta_000638	Xian83(104)-11Zhong"s"	3	Local cultivar	450.473	445.243	214.161	258.129	455.678	378.798	367.08	127.199	132.249	113.023	130.884	137.022	136.599	129.496	236.646	70.4374	71.0658	33.9909	41.8631	76.53	59.578	58.9109	16.7334	17.7161	15.7636	18.2071	17.2425	18.5248	17.3646	34.8871	0.4977	0.5081	0.5052	0.5162	0.5346	0.5006	0.5104	0.4187	0.4264	0.444	0.4428	0.4006	0.4317	0.427367	0.44452
67	Ta_000920	Jinfeng-1	3	Local cultivar	300.363	454.822	496.265	382.856	389.897	316.117	390.053	101.826	160.053	129.863	123.261	118.673	112.659	124.389	245.005	46.7572	63.3982	66.9369	51.8198	54.7157	44.3168	54.6574	11.2638	16.0337	12.9899	13.9549	12.7292	12.6311	13.2671	31.6779	0.4955	0.4437	0.4293	0.4308	0.4467	0.4462	0.4487	0.3521	0.3189	0.3184	0.3604	0.3414	0.3569	0.34135	0.395196
68	Ta_000550	Rumai-0319	3	Local cultivar	228.415	173.789	194.4	194.804	273.384	264.147	221.49	139.215	98.6117	156.685	162.686	134.844	101.908	132.325	178.282	29.0106	23.4388	26.0766	28.7071	29.5493	28.6845	27.5778	17.617	11.4648	20.0771	20.7185	16.6864	13.0419	16.601	22.5525	0.4043	0.4293	0.427	0.4691	0.3441	0.3457	0.40325	0.4028	0.3701	0.4079	0.4054	0.3939	0.4074	0.397917	0.398908
69	Ta_000100	Xinong-364	3	Local cultivar	123.574	111.928	111.366	95.1167	128.029	155.581	120.932	95.075	97.0685	126.29	146.402	102.428	146.23	118.916	136.851	20.3734	17.5423	18.2639	14.8737	21.372	26.4972	19.8204	13.3378	13.0573	17.8569	18.5266	13.5025	18.1441	15.7375	19.2396	0.5248	0.4989	0.522	0.4978	0.5314	0.5421	0.5195	0.4465	0.4282	0.4501	0.4028	0.4196	0.395	0.4237	0.446334
70	Ta_000021	Huaimai-4046	3	Local cultivar	273.9	333.226	318.073	300.312	340.692	330.892	316.182	128.366	154.768	128.868	124.517	127.304	111.657	129.247	217.393	42.8691	50.4406	46.9766	43.9996	49.2065	51.0078	47.4167	13.4499	17.9102	15.9796	15.695	14.6874	13.6479	15.2283	29.649	0.4982	0.4818	0.4701	0.4664	0.4597	0.4907	0.477817	0.3335	0.3684	0.3947	0.4012	0.3672	0.3891	0.375683	0.416382
71	Ta_000601	Zhouyuan-9369	3	Local cultivar	256.2	264.387	268.087	307.55	285.9	302.729	280.809	84.0856	107.885	123.212	93.1833	126.601	148.873	113.973	193.023	36.3261	38.0561	38.5704	47.5868	45.4834	47.3267	42.2249	11.3523	13.6041	14.7725	12.2804	15.7074	18.4626	14.3632	27.3214	0.4513	0.4582	0.458	0.4925	0.5064	0.4976	0.477333	0.4297	0.4014	0.3816	0.4195	0.3949	0.3948	0.40365	0.425559
72	Ta_000903	Neijiang-31	3	Local cultivar	652.136	501.016	401.399	610.511	491.65	789.162	574.312	166.972	236.915	141.027	197.891	173.177	91.6104	167.932	339.218	73.3048	54.4048	45.3888	70.9131	51.2358	79.1391	62.3977	18.1731	25.9285	16.9584	22.1177	20.9651	11.4884	19.2719	36.96	0.3578	0.3456	0.3599	0.3697	0.3317	0.3192	0.347317	0.3464	0.3484	0.3828	0.3558	0.3854	0.3992	0.369667	0.370798
73	Ta_000602	Qingfeng-1	3	Local cultivar	383.197	277.424	432.631	327.195	371.073	299.711	348.538	263.381	251.386	228.888	150.415	118.238	199.779	202.014	260.348	36.5146	28.5439	40.771	31.0054	36.1037	29.5959	33.7557	29.5008	27.9586	25.4565	16.9081	13.2967	22.2704	22.5652	27.2187	0.3033	0.3275	0.3	0.3016	0.3097	0.3143	0.3094	0.3565	0.354	0.322319	0.3578	0.358	0.3548	0.35057	0.35176
74	Ta_000537	Heimai1	3	Local cultivar	291.259	303.172	319.881	357.298	397.522	329.692	333.137	147.27	197.317	181.341	146.966	147.626	148.531	161.509	236.039	39.146	44.6709	45.08	56.9876	55.9335	52.8397	49.1096	17.6517	23.8026	20.3813	15.673	15.3363	15.5481	18.0655	31.3899	0.4278	0.469	0.4486	0.5077	0.4479	0.5102	0.468533	0.3815	0.384	0.3578	0.3395	0.3307	0.3332	0.35445	0.406193
75	Ta_000922	Weimai-6-SD	3	Local cultivar	214.166	228.568	183.556	259.676	266.988	225.737	229.782	90.6442	97.8665	183.748	138.663	71.5392	141.159	120.603	177.692	35.0073	37.2866	26.2986	41.6539	44.865	37.8962	37.1679	10.748	12.0079	23.8986	18.004	9.8939	17.1856	15.2897	25.7341	0.5203	0.5193	0.4561	0.5106	0.5349	0.5344	0.5126	0.3774	0.3906	0.414	0.4133	0.4402	0.3875	0.403833	0.437397
76	Ta_001034	Zhongluo08-1	3	Local cultivar	389.949	490.53	466.719	445.086	376.649	449.59	436.421	224.565	165.49	139.324	141.264	200.479	272.072	190.532	284.388	59.0886	79.5377	73.2181	73.051	57.5939	67.6117	68.3502	25.2278	18.4643	16.0818	15.3957	22.8496	30.3933	21.4021	40.0662	0.4823	0.5161	0.4994	0.5224	0.4867	0.4787	0.4976	0.3576	0.3551	0.3674	0.3469	0.3628	0.3556	0.357567	0.416939
77	Ta_000623	Changfeng-4	3	Local cultivar	302.051	299.91	317.378	338.656	301.429	285.439	307.477	197.03	276.177	217.398	195.1	231.153	249.85	227.785	252.325	47.9327	45.0299	48.8641	55.0893	49.0332	46.0822	48.6719	21.0528	28.734	22.3559	20.4204	24.5257	28.088	24.1961	33.5777	0.5051	0.4779	0.4901	0.5178	0.5178	0.5139	0.503767	0.3401	0.3312	0.3273	0.3332	0.3377	0.3578	0.337883	0.412426
78	Ta_000225	Yujiao-5	3	Local cultivar	218.373	249.774	190.881	198.469	321.64	388.329	261.244	233.186	237.645	275.526	206.505	218.6	220.154	231.936	231.234	31.2753	36.5387	27.6438	28.9672	44.3703	52.9377	36.9555	26.7868	25.9615	29.3999	22.1273	22.891	23.7764	25.1572	29.4444	0.4559	0.4656	0.461	0.4646	0.4391	0.4339	0.45335	0.3657	0.3477	0.3397	0.3411	0.3333	0.3438	0.345217	0.39804
79	Ta_000565	Hemai-17-HN	2	Local cultivar	271.51	230.001	357.527	285.934	347.494	286.642	296.518	114.54	152.131	124.541	236.581	73.1745	111.911	135.48	223.054	49.7254	38.3019	54.231	45.5294	52.5564	43.6062	47.325	14.0812	17.8149	15.6094	26.7221	9.0733	12.638	15.9898	29.9064	0.583	0.5301	0.4828	0.5068	0.4814	0.4842	0.511383	0.3913	0.3727	0.399	0.3595	0.3947	0.3595	0.37945	0.428849
80	Ta_001097	Xiannong-39	1	Local cultivar	229.577	200.936	271.437	257.613	250.319	300.092	251.662	163.204	164.469	202.515	155.332	188.145	152.339	171.001	202.439	33.6981	32.0781	42.1063	40.9749	40.4125	50.581	39.9751	17.6997	18.374	20.8105	19.3415	21.7878	17.0237	19.1729	28.3051	0.4672	0.5082	0.4938	0.5063	0.5139	0.5365	0.504317	0.3452	0.3556	0.3271	0.3963	0.3686	0.3557	0.358083	0.419354
81	Ta_000929	Exi-84-1031	4	Local cultivar	260.746	251.758	258.358	285.236	256.201	212.839	254.19	125.896	100.254	116.537	128.051	91.8176	200.041	127.099	192.228	34.4702	37.9932	36.2692	40.7025	36.3379	29.9162	35.9482	16.0181	13.5556	15.6811	17.4229	12.6071	24.9594	16.7074	25.8101	0.4208	0.4804	0.4469	0.4542	0.4515	0.4474	0.4502	0.405	0.4304	0.4283	0.4331	0.4371	0.3972	0.42185	0.422577
82	Ta_000787	Zhengzhou-8960	5	Local cultivar	573.203	538.758	572.751	503.57	542.063	553.973	547.386	145.753	163.681	208.967	146.322	225.12	167.423	176.211	316.092	98.243	82.8502	87.6066	81.0301	82.9565	86.4126	86.5165	17.1351	18.0211	22.8006	15.1032	25.3433	18.1498	19.4255	46.2878	0.5456	0.4895	0.4869	0.5122	0.4871	0.4965	0.502967	0.3742	0.3505	0.3473	0.3286	0.3583	0.3451	0.350667	0.416427
83	Ta_000598	Xinong-5658	4	Local cultivar	303.705	349.735	272.682	359.964	243.566	184.026	285.613	124.355	225.22	205.653	172.579	156.28	157.637	173.621	223.592	57.1673	61.3916	52.262	65.1621	40.0839	32.6722	51.4565	13.5026	27.6291	22.1343	22.1591	18.6389	17.503	20.2612	33.1356	0.5992	0.5588	0.6101	0.5762	0.5238	0.5651	0.5722	0.3456	0.3905	0.3426	0.4087	0.3796	0.3534	0.370067	0.446023
84	Ta_001238	Jinan22-SD	4	Local cultivar	308.318	296.121	283.89	209.663	276.618	342.815	286.237	82.1255	102.374	118.781	158.571	139.811	121.315	120.496	200.988	47.7258	46.0187	41.883	27.5096	39.2238	51.5944	42.3259	10.396	13.1822	15.2961	20.4412	17.374	16.266	15.4926	27.7942	0.4927	0.4947	0.4696	0.4177	0.4514	0.4791	0.467533	0.4029	0.4099	0.4153	0.4103	0.3956	0.4268	0.410133	0.424452
85	Ta_000643	Yumai-54	4	Local cultivar	307.959	225.541	183.219	183.712	272.936	217.642	231.835	178.281	174.036	121.435	163.564	184.263	127.638	158.203	196.408	42.8407	31.3759	26.166	26.807	37.5268	32.0471	32.7939	21.5061	19.4559	13.9514	19.2633	20.4859	14.8947	18.2596	25.1945	0.4428	0.4315	0.4546	0.4645	0.4377	0.4687	0.449967	0.384	0.3558	0.3657	0.3749	0.3539	0.3715	0.367633	0.404395
86	Ta_000479	Gaoyou-2018	4	Local cultivar	293.981	282.618	184.972	261.119	252.041	255.034	254.961	126.228	122.509	156.561	161.303	161.491	115.785	140.646	194.285	35.9738	35.4049	20.1936	29.5422	26.6401	29.0259	29.4634	15.5812	16.0035	18.4654	19.3189	19.912	13.6722	17.1589	23.4916	0.3895	0.3988	0.3475	0.3601	0.3364	0.3623	0.365767	0.3929	0.4158	0.3754	0.3812	0.3925	0.3759	0.38895	0.383398
87	Ta_000566	Zhengnong-17	4	Local cultivar	145.492	245.558	211.813	324.779	122.911	162.23	202.13	115.86	147.105	131.716	130.446	131.002	144.569	133.45	174.109	25.8576	41.9291	37.3948	55.3229	19.7779	26.5903	34.4788	15.1248	16.7747	15.4936	16.6641	16.7532	19.0357	16.641	25.2199	0.5657	0.5435	0.562	0.5422	0.5122	0.5217	0.541217	0.4155	0.363	0.3744	0.4066	0.4071	0.4191	0.397617	0.444876
88	Ta_000374	Xiaoyan-81	7	Local cultivar	283.238	205.397	311.481	268.426	204.841	242.172	252.593	131.583	145.133	116.46	139.898	157.917	168.374	143.228	197.28	38.051	29.7528	43.99	40.2323	33.3381	34.5649	36.6549	15.7876	17.8088	14.5634	15.5779	18.854	18.926	16.9196	26.1633	0.4276	0.4611	0.4495	0.4771	0.5181	0.4543	0.464617	0.3819	0.3906	0.398	0.3544	0.38	0.3578	0.377117	0.412453
89	Ta_000700	Hongmai	4	Landrace	240.277	282.293	278.453	248.279	357.395	273.683	280.063	104.115	95.3752	68.2035	87.8882	89.6432	78.0886	87.2189	187.132	26.1085	30.6278	30.2109	25.5565	39.0309	31.5573	30.5153	13.5185	12.2597	9.8495	11.3861	11.8266	10.7982	11.6064	21.762	0.3459	0.3454	0.340698	0.3277	0.3476	0.367	0.345716	0.4133	0.4092	0.4597	0.4124	0.4199	0.4402	0.425783	0.389002
90	Ta_000647	Zhengmaii-9023	7	Local cultivar	240.559	170.532	202.821	207.05	172.589	233.914	204.578	81.3851	180.497	137.219	120.127	107.854	111.993	123.179	173.705	33.0363	21.4256	25.4824	26.7213	22.7957	31.6942	26.8592	9.679	20.0975	16.4488	13.884	12.6867	13.5526	14.3914	21.4273	0.4371	0.3999	0.4351	0.4108	0.4204	0.4313	0.422433	0.3786	0.3544	0.3816	0.3679	0.3744	0.3852	0.373683	0.397222
91	Ta_000630	Yumai-69	7	Local cultivar	83.9617	144.1	163.912	142.689	125.62	188.861	141.524	70.9443	82.5708	71.9953	81.3236	77.2871	94.8265	79.8246	129.643	10.3376	17.612	20.0341	15.9053	15.3557	24.2549	17.2499	10.4791	11.1172	9.4328	12.2415	11.0929	12.1822	11.0909	16.4661	0.3919	0.389	0.3918	0.3548	0.3891	0.4088	0.387567	0.4702	0.4286	0.417	0.4791	0.4569	0.4089	0.44345	0.408875
92	Ta_000059	Zhongmai-99	7	Local cultivar	469.024	399.296	248.213	223.768	254.198	394.754	331.542	136.319	129.613	131.604	188.532	180.569	159.366	154.334	232.021	48.6563	40.9925	25.4833	24.7055	27.1808	39.4591	34.4129	15.9753	15.3631	15.0328	22.2552	22.0787	18.1271	18.1387	25.7702	0.3302	0.3268	0.203158	0.3514	0.3404	0.3182	0.311693	0.373	0.3773	0.3636	0.3757	0.3892	0.3621	0.373483	0.36018
93	Ta_001237	Bainong-207	6	Local cultivar	290.324	221.357	361.286	356.265	503.076	303.317	339.271	179.893	222.303	200.042	270.886	124.009	103.133	183.378	256.912	36.0872	25.0992	37.917	41.9095	57.8048	34.3969	38.8691	20.6078	24.3409	20.5156	30.1101	14.0999	11.4573	20.1886	28.2704	0.3957	0.3609	0.3341	0.3744	0.3657	0.361	0.3653	0.3646	0.3485	0.3264	0.3538	0.3619	0.3536	0.351467	0.370726
94	Ta_000597	Yumai-13	6	Local cultivar	332.063	169.04	269.614	253.507	219.689	409.373	275.548	160.583	123.534	177.075	152.579	187.739	207.483	168.166	209.473	37.7771	17.7118	30.5919	27.7855	24.6231	43.797	30.3811	18.7373	14.9291	21.6064	18.9654	23.284	24.9659	20.4147	25.0954	0.3621	0.3335	0.3612	0.3489	0.3568	0.3405	0.3505	0.3714	0.3847	0.3884	0.3957	0.3948	0.383	0.386333	0.377426
95	Ta_000527	Hemai-17-SD	4	Local cultivar	225.319	209.567	174.926	230.557	199.173	209.062	208.101	116.397	135.844	129.857	117.317	169.875	194.138	143.905	176.518	31.4383	28.5784	22.0894	31.653	27.6963	27.7642	28.2033	12.9382	15.914	16.5318	13.5989	18.756	20.8128	16.4253	22.7254	0.4441	0.4341	0.402	0.437	0.4426	0.4227	0.430417	0.3538	0.3729	0.4052	0.369	0.3514	0.3412	0.365583	0.397183
96	Ta_001003	Jing-411	6	Local cultivar	191.161	280.399	179.476	164.88	181.513	186.181	197.268	154.409	107.825	128.219	151.865	116.492	115.96	129.128	170.545	24.0475	33.3202	21.6489	21.9017	21.5784	18.7379	23.5391	16.9282	12.1209	14.8271	16.6274	12.9938	11.0896	14.0978	20.0386	0.4004	0.3783	0.384	0.4228	0.3784	0.3204	0.380717	0.349	0.3578	0.3681	0.3485	0.3551	0.3044	0.34715	0.374432
97	Ta_001140	Aimengniu-IV	6	Local cultivar	186.185	157.929	190.122	198.436	206.43	285.231	204.056	107.725	78.7166	83.3708	76.1795	79.8414	77.4462	83.8799	154.067	18.7285	14.9932	19.4259	19.4843	21.1144	26.02	19.9611	11.3334	9.3429	10.2335	8.9787	9.1274	9.468	9.74732	16.9917	0.3202	0.3022	0.3252	0.3125	0.3256	0.2904	0.312683	0.3349	0.3778	0.3907	0.3752	0.3639	0.3891	0.371933	0.359991
98	Ta_000534	Yannong-999	6	Local cultivar	121.026	220.725	256.849	159.979	193.212	232.013	197.301	51.0426	66.1223	75.8714	76.1893	64.8349	100.157	72.3697	147.603	12.5586	23.1534	25.1788	17.7886	22.0057	23.0295	20.6191	7.4106	8.1334	9.33264	9.7608	8.5584	12.5	9.28264	17.066	0.3303	0.3339	0.312	0.3539	0.3625	0.316	0.334767	0.4621	0.3915	0.449225	0.4078	0.4202	0.3973	0.421354	0.383865
99	Ta_000167	Liangxing-99	6	Local cultivar	254.294	205.782	237.063	186.088	177.594	259.529	220.058	92.2154	85.256	74.8404	96.6676	65.5307	75.4021	81.652	162.662	28.2604	21.1413	24.7781	22.3285	18.4973	25.9257	23.4886	10.8766	10.5444	8.9342	11.7799	8.5945	8.657	9.89777	18.4051	0.3537	0.327	0.3327	0.3819	0.3315	0.318	0.3408	0.3754	0.3937	0.38	0.3879	0.4175	0.3655	0.386667	0.374299
100	Ta_001033	935106	6	Local cultivar	190.567	180.074	142.198	168.542	182.513	183.311	174.534	79.0612	98.3427	114.328	95.9086	110.505	86.7111	97.4761	146.426	19.672	22.877	16.2052	19.1096	19.6428	21.4057	19.8187	9.9386	12.6868	14.2136	11.905	13.5556	11.808	12.3513	17.9376	0.3286	0.4044	0.3628	0.3609	0.3426	0.3717	0.361833	0.4001	0.4106	0.3957	0.3951	0.3905	0.4335	0.40425	0.387193
101	Ta_000902	Yannong-22	3	Local cultivar	184.128	122.83	161.719	132.774	127.705	158.865	148.003	74.1907	75.8157	100.696	74.8569	59.9081	69.7342	75.8669	129.032	27.3524	17.1085	25.1814	16.5811	19.7818	24.3467	21.7253	9.1146	9.0042	12.8402	9.8178	7.6967	9.277	9.62508	17.6227	0.4729	0.4434	0.4956	0.3975	0.4931	0.4878	0.46505	0.3911	0.378	0.4059	0.4175	0.409	0.4235	0.404167	0.42163
102	Ta_000652	Xiannong-151	6	Local cultivar	212.901	314.539	242.956	313.628	313.137	255.736	275.483	165.427	90.7341	143.319	104.516	139.614	157.234	133.474	196.014	28.1302	33.9049	28.0298	39.4784	37.4458	30.0314	32.8368	19.5658	11.1772	17.4964	12.925	16.1854	19.0435	16.0656	24.3678	0.4206	0.3431	0.3672	0.4007	0.3806	0.3738	0.381	0.3765	0.3921	0.3886	0.3936	0.369	0.3855	0.384217	0.386904
103	Ta_000667	Zhongmai-175	3	Local cultivar	189.85	160.945	178.031	206.078	190.359	157.552	180.469	82.3745	70.5215	50.3791	76.9779	91.595	79.235	75.1805	142.401	22.2568	19.4892	22.5172	22.7996	22.6532	19.1197	21.4726	10.5732	9.4031	6.6175	9.7418	11.4996	9.376	9.5352	17.491	0.3732	0.3854	0.4026	0.3522	0.3788	0.3863	0.37975	0.4086	0.4244	0.4181	0.4028	0.3996	0.3767	0.405033	0.393437
104	Ta_000525	Linmai-4	3	Local cultivar	181.858	192.133	229.154	181.989	268.804	183.943	206.314	94.693	83.5081	136.952	135.153	109.073	98.3914	109.628	163.73	29.8465	30.0968	36.5686	31.6434	42.7517	33.8361	34.1238	12.02	10.2931	17.399	16.0541	13.6076	11.8089	13.5305	23.8882	0.5224	0.4986	0.508	0.5535	0.5063	0.5855	0.52905	0.4041	0.3923	0.4044	0.3781	0.3971	0.382	0.393	0.439272
105	Ta_000703	Knteh	3	Exotic variety	229.41	93.0783	131.812	93.0215	166.232	105.144	136.45	62.5007	51.9824	54.5704	46.9599	54.985	78.5936	58.2653	117.642	24.812	9.4775	13.4223	9.0528	18.6797	10.7276	14.362	7.7583	6.1926	6.8011	5.3917	6.7265	9.7747	7.10748	13.8255	0.3443	0.3241	0.3512	0.3098	0.3577	0.3248	0.335317	0.3951	0.3792	0.3967	0.3655	0.3894	0.3959	0.386967	0.372568
106	Ta_000622	Liaomai-16	3	Local cultivar	220.454	245.535	378.303	197.224	242.07	298.96	263.758	95.211	30.988	85.9856	50.8788	133.928	95.6158	82.1012	168.194	35.064	37.3072	58.804	29.8095	37.7735	49.3679	41.3543	11.3136	3.8813	9.76059	4.8247	14.8304	10.8528	9.2439	25.0195	0.5063	0.4836	0.4948	0.4811	0.4967	0.5256	0.498017	0.3782	0.3987	0.3571	0.3018	0.3525	0.3613	0.358267	0.417312
107	Ta_000168	Heng6632	3	Local cultivar	201.671	252.721	199.901	248.366	188.094	159.043	208.3	129.631	133.319	137.022	143.739	151.549	118.135	135.566	175.624	22.3758	28.3895	21.9954	26.8965	24.2833	17.325	23.5443	16.4341	16.7347	17.5225	19.1028	18.4832	20.7481	18.1709	21.6058	0.3532	0.3576	0.3502	0.3447	0.4109	0.3467	0.36055	0.4035	0.3996	0.4071	0.423	0.3882	0.559	0.430067	0.395385
108	Ta_000937	Ji5265-HB	6	Local cultivar	428.687	339.909	262.591	293.034	181.813	304.962	301.833	256.383	154.141	155.397	209.345	72.8577	231.708	179.972	238.819	51.172	48.5906	36.574	36.6535	25.2783	34.8679	38.8561	26.3646	15.7334	16.339	20.9822	7.4353	22.5422	18.2328	27.5138	0.38	0.455	0.4433	0.3982	0.4426	0.3639	0.413833	0.3273	0.3249	0.3347	0.319	0.3248	0.3097	0.3234	0.37756
109	Ta_000573	Chuanmai-104	6	Local cultivar	219.918	186.201	265.18	233.345	221.126	214.068	223.306	92.287	113.924	113.118	85.8548	96.2303	137.19	106.434	170.254	32.3783	26.4037	37.873	32.8167	32.9717	34.0219	32.7442	11.2855	12.6774	13.7484	10.3983	10.8715	17.4027	12.7306	23.0506	0.4686	0.4514	0.4546	0.4477	0.4746	0.5059	0.467133	0.3893	0.3542	0.3869	0.3855	0.3596	0.4038	0.379883	0.414218
110	Ta_000704	Yangmai-158	6	Local cultivar	246.841	211.847	384.064	324.603	360.748	145.589	278.949	153.352	140.169	149.815	154.313	151.661	159.152	151.41	209.576	22.4248	19.5898	35.4754	31.3594	34.4286	17.8446	26.8538	17.4528	16.7687	18.4286	18.6399	18.2173	18.4983	18.0009	22.8123	0.2892	0.2943	0.294	0.3075	0.3038	0.3901	0.31315	0.3623	0.3808	0.3915	0.3845	0.3823	0.37	0.378567	0.362361
111	Ta_000629	Yumai-2	7	Local cultivar	270.195	411.902	407.923	446.823	462.24	286.067	380.858	99.3775	141.566	148.897	110.481	119.317	121.703	123.557	237.799	31.0581	48.7718	45.1041	52.4331	51.0561	31.553	43.3294	10.8343	16.3692	18.0807	14.2894	15.0576	15.0912	14.9537	27.9728	0.3659	0.3769	0.352	0.3735	0.3516	0.3511	0.361833	0.347	0.3681	0.3865	0.4117	0.4017	0.3947	0.38495	0.380749
112	Ta_000586	Shaanmai-139	7	Local cultivar	199.092	211.129	293.744	332.538	283.428	256.478	262.735	189.934	153.772	139.329	171.705	131.615	164.786	158.524	210.025	26.5851	27.3405	36.2513	40.231	36.0401	33.459	33.3178	19.8635	15.8713	13.5664	16.6488	13.3874	16.1192	15.9094	24.4927	0.425	0.4122	0.3928	0.3851	0.4048	0.4153	0.405867	0.3329	0.3285	0.3099	0.3086	0.3238	0.3114	0.319183	0.373492
113	Ta_000040	Xinong-528	7	Local cultivar	221.524	212.6	167.587	183.017	159.478	179.312	187.253	80.0797	103.265	139.632	81.3091	104.71	109.167	103.027	151.643	22.8154	22.2285	16.8623	18.4954	17.2225	16.8662	19.0817	8.5184	11.2961	14.9567	8.9387	10.757	11.0895	10.9261	17.1067	0.3278	0.3328	0.3203	0.3217	0.3438	0.2994	0.3243	0.3386	0.3482	0.341	0.3499	0.327	0.3234	0.338017	0.352544
114	Ta_000186	Yunhan-618	7	Local cultivar	128.298	283.159	158.91	189.377	234.327	189.21	197.214	102.35	198.444	177.759	120.126	112.338	82.492	132.252	172.614	16.9245	38.9688	21.9285	24.8198	30.7275	27.2624	26.7719	11.028	22.6969	22.1141	13.6039	13.1112	8.9626	15.2528	21.7247	0.4199	0.4381	0.4392	0.4172	0.4174	0.4586	0.431733	0.343	0.3641	0.396	0.3605	0.3715	0.3458	0.363483	0.396921
115	Ta_000662	Zhongmai-9	7	Local cultivar	245.065	269.208	300.918	317.956	194.953	240.454	261.426	159.88	173.726	132.565	223.945	104.796	183.683	163.099	218.156	37.9839	42.7997	43.1995	47.3818	28.5236	34.8594	39.1247	17.3896	18.789	14.1955	23.8493	11.1511	19.3385	17.4522	27.317	0.4934	0.5061	0.457	0.4743	0.4657	0.4615	0.476333	0.3462	0.3443	0.3409	0.339	0.3387	0.3351	0.3407	0.404206
116	Ta_001109	Zhongyu-9398	6	Local cultivar	121.165	100.889	94.4636	115.043	60.5749	86.8701	96.5008	62.7522	45.8916	66.6071	101.419	113.294	76.5932	77.7597	108.257	14.0939	10.3639	11.1873	13.0534	7.1232	9.7744	10.9327	9.1213	5.805	9.2877	14.23	13.5732	10.0505	10.3446	13.7516	0.3703	0.327	0.377	0.3612	0.3743	0.3582	0.361333	0.4627	0.4026	0.4439	0.4466	0.3813	0.4177	0.4258	0.394222
117	Ta_000669	Xinong-88	7	Local cultivar	236.287	233.816	221.123	201.559	223.091	266.233	230.352	103.495	53.1669	79.6554	80.4027	97.8115	81.2015	82.6222	161.503	27.4945	24.6891	23.3489	22.3204	22.6388	29.4056	24.9829	12.6372	6.7651	9.93598	10.0254	11.913	10.1528	10.2382	19.1102	0.3704	0.3361	0.3457	0.3525	0.323	0.3516	0.34655	0.3887	0.405	0.39336	0.3969	0.3877	0.398	0.394943	0.378984
118	Ta_000209	Jiaomai-266	7	Local cultivar	112.924	81.821	59.4533	118.627	92.9278	60.2549	87.668	122.299	83.5022	75.7832	53.8719	80.7251	85.5875	83.6282	107.977	14.4452	9.6084	6.7312	13.813	9.8941	6.2607	10.1254	15.6484	9.4434	8.57088	6.4166	9.61577	9.67958	9.89577	13.2689	0.4072	0.3738	0.3604	0.3706	0.3389	0.3307	0.3636	0.4073	0.36	0.3511	0.3791	0.3753	0.369004	0.373634	0.37756
119	Ta_000627	Shaanmai-159	7	Local cultivar	241.61	159.598	130.054	195.692	118.905	168.512	169.062	64.8521	98.5831	78.2175	115.564	110.206	63.8014	88.5373	144.47	26.3213	15.1318	14.7837	22.1576	13.8988	19.7453	18.6731	7.952	12.5831	10.5458	14.5209	14.5977	8.374	11.4289	17.1429	0.3468	0.3018	0.3618	0.3604	0.3721	0.373	0.35265	0.3903	0.4063	0.4292	0.4	0.4216	0.4178	0.410867	0.386336
120	Ta_000658	Yumai-13	7	Local cultivar	140.441	219.609	255.157	275.278	201.039	170.523	210.341	118.835	124.746	135.781	118.846	234.975	119.823	142.168	171.487	20.2985	31.9561	37.8542	41.3696	31.5888	24.2741	31.2235	11.9558	11.5571	12.5798	9.9344	24.4555	11.466	13.6581	22.8227	0.4601	0.4632	0.4722	0.4784	0.5002	0.4531	0.4712	0.3202	0.2949	0.320997	0.2661	0.3313	0.3046	0.30635	0.391022
121	Ta_000498	Luohan-11	7	Local cultivar	49.5766	67.381	112.841	152.941	93.5426	119.611	99.3155	87.2902	134.595	123.767	168.959	88.1904	151.331	125.689	136.058	9.2521	11.4784	19.2268	26.483	15.7203	18.7966	16.8262	10.6443	16.4181	16.4329	20.1892	11.4667	18.4922	15.6072	18.0389	0.594	0.5422	0.5133	0.5512	0.5349	0.5002	0.5393	0.3882	0.3883	0.4226	0.3804	0.4139	0.389	0.397067	0.444053
122	Ta_000897	Shaan-229	6	Local cultivar	325.61	191.198	245.426	197.104	229.539	275.771	244.108	109.655	101.056	132.275	101.617	246.825	163.916	142.557	181.584	52.0269	31.9304	40.989	33.2404	32.8714	42.9327	38.9985	11.873	10.0144	13.1096	9.9934	23.6192	16.129	14.1231	25.9892	0.5086	0.5316	0.682413	0.5368	0.4558	0.4956	0.535136	0.3447	0.3154	0.3257	0.313	0.3046	0.3132	0.319433	0.416739
123	Ta_000812	Machang-2	6	Local cultivar	182.009	189.236	247.044	349.243	265.815	258.556	248.65	107.302	93.3777	104.089	103.049	126.514	105.184	106.586	178.579	17.8576	19.0239	26.1252	37.0705	26.9334	26.9669	25.6629	12.6995	11.4845	13.3395	13.5037	15.6304	13.3492	13.3345	20.5614	0.3123	0.32	0.3366	0.3379	0.3225	0.332	0.326883	0.3767	0.3915	0.4079	0.4171	0.3933	0.404	0.398417	0.373575
124	Ta_000218	Shimai-15	6	Local cultivar	145.416	171.521	262.004	266.232	253.47	216.37	219.169	127.234	108.284	115.76	117.009	113.662	95.9941	112.99	171.548	16.4114	17.7328	27.5922	31.2533	29.4854	26.7111	24.8644	14.4334	13.0609	13.9629	13.267	12.4812	11.2259	13.0719	20.1536	0.3592	0.3291	0.3352	0.3737	0.3703	0.393	0.360083	0.3611	0.3839	0.3755	0.3609	0.3495	0.3722	0.367183	0.374232
125	Ta_000372	Zhengmai-9405	7	Local cultivar	333.035	233.65	325.464	266.735	324.66	293.44	296.164	184.702	187.916	203.578	187.212	219.141	212.368	199.153	232.22	48.8891	33.6735	47.6897	37.9321	48.1383	42.9637	43.2144	20.2773	19.9588	21.6224	20.7066	22.8173	22.7879	21.3617	30.3911	0.4673	0.4587	0.4664	0.4527	0.472	0.4661	0.463867	0.3495	0.3381	0.3513	0.3521	0.3314	0.3416	0.344	0.401145
126	Ta_001032	Zhou-8425B	7	Local cultivar	133.024	135.321	151.048	161.359	132.084	112.982	137.636	134.217	110.874	90.4177	70.7906	92.9648	146.099	107.56	137.864	17.4234	15.1556	19.1787	17.6759	16.9805	12.9516	16.5609	14.8287	11.702	9.896	7.6872	9.9766	15.8551	11.6576	16.4191	0.4169	0.3565	0.4042	0.3487	0.4092	0.3649	0.3834	0.3517	0.336	0.3484	0.3457	0.3416	0.3454	0.3448	0.374543
127	Ta_000698	Zhongyou-206	7	Local cultivar	165.354	204.909	235.712	318.57	148.631	275.072	224.708	153.764	169.579	184.942	195.218	203.178	151.221	176.317	197.102	15.9487	23.8387	27.4229	38.6185	17.3946	33.3741	26.0996	17.4197	19.7957	21.2901	22.6025	23.2983	17.4967	20.3172	23.4126	0.307	0.3703	0.3813	0.3859	0.3725	0.3862	0.3672	0.3606	0.3716	0.3664	0.3685	0.365	0.3683	0.366733	0.376458
128	Ta_000448	Xiaoshan-211	7	Local cultivar	283.791	238.489	293.086	242.676	252.665	262.829	262.256	342.616	306.065	235.937	313.985	342.403	344.853	314.31	269.629	46.2637	42.906	49.4457	41.8397	40.5209	43.7218	44.1163	38.7231	33.8596	27.5748	38.5749	37.9592	39.2823	35.9956	36.3615	0.5189	0.5727	0.537	0.5488	0.5105	0.5295	0.536233	0.3598	0.3521	0.372	0.3911	0.3529	0.3626	0.365083	0.432349
129	Ta_000562	Ping'an-6	6	Local cultivar	169.976	233.372	189.232	256.506	116.784	135.218	183.515	145.62	192.464	113.177	203.469	134.54	120.481	151.625	182.589	28.0042	35.8005	29.6328	37.4904	18.5696	20.3551	28.3088	17.655	21.2958	13.2615	22.64	13.764	12.084	16.7834	22.9036	0.5244	0.4883	0.4985	0.4652	0.5061	0.4792	0.493617	0.3859	0.3522	0.373	0.3542	0.3256	0.3193	0.3517	0.41365
130	Ta_000171	Luohan-2	6	Local cultivar	330.731	301.392	329.021	284.524	316.103	314.485	312.709	122.243	147.704	82.0176	177.833	165.307	160.879	142.664	224.836	49.0892	46.6499	49.1388	41.7876	46.8832	47.2052	46.7923	14.7439	17.269	9.7891	21.0992	19.1869	19.3241	16.902	30.0523	0.4725	0.4927	0.4754	0.4675	0.4721	0.4778	0.476333	0.3839	0.3722	0.3799	0.3777	0.3695	0.3823	0.377583	0.416522
131	Ta_000653	Sumai-6	6	Local cultivar	109.767	123.291	81.1981	159.096	59.8108	144.592	112.959	72.3956	96.7362	105.883	115.148	149.018	130.539	111.62	127.162	17.4299	20.4759	11.9708	25.2441	10.1468	21.0031	17.7118	9.663	12.4504	14.4051	14.0865	18.6389	16.3972	14.2735	17.8667	0.5054	0.5286	0.4693	0.5051	0.54	0.4624	0.5018	0.4249	0.4097	0.4331	0.3894	0.3981	0.3998	0.409167	0.435571
132	Ta_000608	Shimai-18	6	Local cultivar	123.895	241.816	153.75	212.393	179.388	175.012	181.042	60.4748	199.135	175.749	221.795	212.21	194.424	177.298	184.142	19.7475	40.4189	26.3744	33.8715	29.4407	29.0202	29.8122	6.3525	21.4473	19.696	24.9029	21.6748	20.9271	19.1668	24.3972	0.5073	0.532	0.546	0.5076	0.5224	0.5278	0.52385	0.3344	0.3428	0.3567	0.3574	0.3251	0.3426	0.343167	0.420896
133	Ta_000898	Zhongxin-78	6	Local cultivar	155.6	205.414	178.146	175.022	223.028	231.904	194.852	206.916	247.728	146.626	207.366	274.898	179.611	210.524	202.485	17.9205	24.8649	21.1106	21.08	27.125	27.3275	23.2381	23.374	29.0151	15.8923	22.282	33.3797	19.6689	23.9353	23.7034	0.3666	0.3853	0.3772	0.3834	0.3871	0.3751	0.379117	0.3596	0.3728	0.345	0.342	0.3865	0.3486	0.359083	0.377883
134	Ta_000639	Taixue-12	6	Local cultivar	96.8435	106.196	147.131	109.83	135.244	125.984	120.205	26.1235	100.671	78.334	73.1063	106.221	81.342	77.6329	118.847	17.7898	18.4336	24.2569	21.4956	26.2783	22.4874	21.7903	3.4136	11.4253	11.3362	8.6053	14.1871	11.1244	10.0153	17.7976	0.5847	0.5525	0.5248	0.623	0.6185	0.5682	0.578617	0.4159	0.3613	0.4606	0.3747	0.4251	0.4353	0.41215	0.462217
135	Ta_000514	Longping-203	6	Local cultivar	164.971	249.219	254.245	222.609	244.697	204.855	223.433	133.018	157.524	158.908	144.855	130.42	148.523	145.541	186.988	19.1114	31.5126	25.2023	26.9613	28.8355	25.4357	26.1765	15.6459	18.3034	17.8554	17.5133	16.0694	17.8083	17.1993	22.2439	0.3688	0.4025	0.3155	0.3855	0.3751	0.3952	0.373767	0.3744	0.3699	0.3577	0.3848	0.3922	0.3817	0.376783	0.382006
136	Ta_000666	Laizhou-953	6	Local cultivar	325.485	420.179	408.608	293.474	359.781	451.737	376.544	196.538	175.119	201.086	187.956	195.159	175.201	188.51	260.293	46.549	65.391	61.5961	46.1603	53.3897	76.5467	58.2721	22.2608	20.387	23.2202	21.1125	23.0437	20.881	21.8175	36.3529	0.4552	0.4954	0.4798	0.5007	0.4724	0.5394	0.490483	0.3605	0.3706	0.3676	0.3575	0.3758	0.3794	0.368567	0.418236
137	Ta_000510	Taikong-6	6	Local cultivar	425.991	736.238	307.596	386.21	386.454	392.051	439.09	236.442	206.495	235.451	90.2073	249.975	202.367	203.489	280.373	71.3544	101.959	45.7093	64.0651	63.059	63.4983	68.2741	25.1126	21.6509	24.4263	10.3219	27.4806	20.7415	21.6223	40.1216	0.5332	0.4408	0.473	0.528	0.5194	0.5155	0.50165	0.3381	0.3337	0.3302	0.3642	0.3499	0.3263	0.3404	0.412559
138	Ta_000204	Fengdecunmai-1	6	Local cultivar	156.729	250.578	311.205	329.27	209.693	204.705	243.697	71.549	80.2822	89.6754	91.9138	79.71	81.4095	82.4233	169.648	25.4428	44.3021	49.1606	52.2435	36.2183	34.7335	40.3501	10.1188	10.5689	11.8062	11.5378	9.7333	10.2596	10.6708	25.1819	0.5167	0.5628	0.5028	0.505	0.5498	0.5401	0.529533	0.4502	0.419	0.4105	0.3996	0.3887	0.4011	0.411517	0.445616
139	Ta_000112	Huaimai-1196	6	Local cultivar	330.699	188.348	265.825	253.642	253.681	259.677	258.645	71.3083	105.182	70.5981	89.4494	100.162	82.2444	86.4907	178.414	48.4208	26.7745	38.2058	36.177	36.4712	39.0321	37.5136	9.3994	12.4889	8.7444	10.7477	13.463	10.7658	10.9349	24.1934	0.4661	0.4525	0.4575	0.454	0.4576	0.4785	0.461033	0.4196	0.3779	0.3943	0.3825	0.4278	0.4167	0.403133	0.419944
140	Ta_000570	Xiangmai-25	3	Local cultivar	303.411	421.333	225.288	381.249	383.669	274.95	331.65	297.868	130.972	221.104	210.783	218.055	203.716	213.75	248.479	43.1447	64.9662	30.9065	52.7079	54.8619	40.512	47.8499	79.9627	14.8093	24.1576	22.6753	23.5933	22.8571	31.3425	36.0081	0.4526	0.4908	0.4367	0.4401	0.4552	0.469	0.4574	0.8545	0.3599	0.3478	0.3424	0.3444	0.3571	0.43435	0.429155
141	Ta_001028	Neixiang-185	6	Local cultivar	297.986	355.693	259.837	301.546	314.463	368.41	316.323	109.834	123.132	117.574	114.531	105.907	115.784	114.461	211.114	33.5716	40.7352	28.9753	34.9169	35.5823	40.5241	35.7176	14.2258	16.4277	15.6873	14.9329	13.107	14.3309	14.7853	24.9828	0.3586	0.3645	0.355	0.3686	0.3602	0.3501	0.3595	0.4123	0.4247	0.405558	0.415	0.3939	0.4122	0.41061	0.38854
142	Ta_000033	Zhengmai-1860	6	Local cultivar	328.281	173.454	171.084	235.812	261.327	194.951	227.485	243.074	290.098	239.623	221.48	209.892	278.225	247.065	231.251	46.9342	25.0654	25.1435	36.5588	40.5108	27.7886	33.6669	29.4834	33.7676	26.8588	25.4985	25.6864	32.6986	28.9989	29.657	0.4551	0.46	0.4678	0.4573	0.4934	0.4537	0.46455	0.3861	0.3705	0.3568	0.3665	0.3895	0.3741	0.373917	0.411363
143	Ta_000217	Shaannong-253	6	Local cultivar	164.653	270.523	222.35	140.214	155.934	217.47	195.191	112.77	142.358	138.978	132.999	141.238	166.116	139.077	172.321	22.5795	35.9177	31.3618	19.6959	21.268	32.5946	27.2362	12.1697	14.8021	14.4552	13.9945	16.2446	17.2035	14.8116	21.7336	0.4365	0.4226	0.449	0.4471	0.4341	0.4771	0.4444	0.3435	0.331	0.323242	0.3349	0.3661	0.3297	0.338074	0.392664
144	Ta_000222	Xinmai-26	6	Local cultivar	160.602	137.831	121.433	286.13	310.349	352.256	228.1	327.821	287.496	208.644	243.474	276.514	209.62	258.928	235.053	16.1991	13.9601	14.2161	33.1422	37.5027	37.6937	25.4523	38.3007	30.6188	23.1844	26.8212	32.0414	24.2283	29.1991	26.5771	0.3211	0.3224	0.3726	0.3687	0.3846	0.3406	0.351667	0.3719	0.339	0.3537	0.3507	0.3688	0.3679	0.358667	0.368578
145	Ta_000212	Luomai-21	2	Local cultivar	250.382	342.134	353.131	352.299	363.495	274.22	322.61	133.938	90.7327	197.717	124.877	228.924	195.449	161.94	217.43	26.2307	39.4517	40.3491	38.245	38.2389	30.893	35.5681	14.6509	8.8089	20.2324	12.7177	23.5005	19.5768	16.5812	25.6156	0.3335	0.367	0.3637	0.3456	0.3349	0.3586	0.35055	0.3482	0.309	0.3257	0.3242	0.3268	0.3188	0.32545	0.357113
146	Ta_000102	Zhongnongmai-4008	8	Local cultivar	370.737	373.63	395.872	341.649	336.398	286.237	350.754	223.903	164.57	195.674	186.945	85.6089	104.257	160.16	245.931	53.0506	49.2251	56.8798	45.6479	46.1755	38.5771	48.2593	21.3638	16.6677	19.6457	18.8837	9.9757	13.2696	16.6344	30.5132	0.4555	0.4194	0.4574	0.4253	0.4369	0.429	0.43725	0.3037	0.3224	0.3196	0.3215	0.3709	0.4051	0.340533	0.3911
147	Ta_000517	Huaimai-25	1	Local cultivar	271.272	308.807	307.715	322.681	243.922	398.542	308.823	281.19	193.655	190.186	150.054	323.606	175.664	219.059	236.948	38.5059	44.7683	46.2163	46.1887	33.9619	57.8276	44.5781	25.8304	21.085	19.0886	16.1627	31.2803	20.414	22.3102	31.2797	0.4518	0.4615	0.4781	0.4556	0.4432	0.4619	0.458683	0.2924	0.3466	0.3195	0.3429	0.3077	0.3699	0.329833	0.394684
148	Ta_000120	Zhongmai-578	1	Local cultivar	429.742	496.746	445.118	334.18	478.211	591.991	462.665	150.934	137.336	153.871	197.982	194.861	187.784	170.461	288.064	66.3586	72.5355	63.8022	46.848	69.6621	90.21	68.2361	20.2162	16.8195	18.8454	24.4107	21.9388	21.1438	20.5624	39.6996	0.4915	0.4648	0.4563	0.4462	0.4637	0.4851	0.467933	0.4263	0.3898	0.4123	0.3925	0.3584	0.3712	0.39175	0.418447
149	Ta_000939	Yangmai-18	8	Local cultivar	315.92	258.634	286.481	254.131	337.597	210.921	277.281	112.04	80.3413	100.26	133.551	130.66	209.311	127.694	199.047	41.6987	33.8284	40.81	33.1615	47.9907	27.926	37.5692	11.5102	9.2326	10.3145	14.1025	14.498	20.3352	13.3322	25.136	0.4201	0.4163	0.4534	0.4154	0.4525	0.4214	0.42985	0.327	0.3658	0.3275	0.3361	0.3532	0.3092	0.336467	0.387271
150	Ta_000470	Xingzi-9104	7	Local cultivar	180.061	181.281	250.755	246.421	146.339	179.316	197.362	153.539	227.997	207.875	252.49	264.662	263.097	228.276	208.708	25.2343	24.9297	35.8481	33.5525	18.8793	26.2221	27.4443	15.3639	22.4619	20.4814	26.5922	27.9253	27.8094	23.439	25.1291	0.4461	0.4377	0.4551	0.4334	0.4107	0.4655	0.441417	0.3185	0.3136	0.3106	0.3352	0.3359	0.3365	0.32505	0.387321
151	Ta_000685	Shangnong-12	8	Local cultivar	148.463	295.575	381.664	176.503	286.801	261.865	258.478	238.614	300.79	244.308	199.202	254.544	202.248	239.951	236.592	17.0258	31.5221	46.5516	20.7906	33.6213	29.6983	29.8683	26.4822	34.3505	26.8811	22.2752	28.638	23.7341	27.0602	27.4522	0.365	0.3395	0.3882	0.3749	0.3732	0.361	0.366967	0.3533	0.3635	0.3502	0.3559	0.3581	0.3735	0.359083	0.373826
152	Ta_000077	Zhengmai-151	8	Local cultivar	180.482	303.022	281.726	243.198	180.88	191.737	230.174	136.327	119.465	165.651	122.163	143.987	123.158	135.125	180.301	27.6385	46.1301	44.2899	36.3389	27.3966	27.9731	34.9612	14.0386	12.8192	19.966	14.3546	16.944	15.4814	15.6006	25.0055	0.4875	0.4846	0.5004	0.4756	0.4821	0.4644	0.482433	0.3278	0.3416	0.3837	0.374	0.3746	0.4001	0.366967	0.415013
153	Ta_000003	Ruihuamai-518	2	Local cultivar	110.34	144.383	158.278	126.848	104.085	88.3018	122.039	111.454	168.478	142.878	180.318	170.767	80.7283	142.437	147.758	12.5449	16.7283	17.2316	13.4573	11.2271	10.0408	13.5383	12.3864	18.643	15.8112	18.5926	17.6421	8.3406	15.236	16.6327	0.3619	0.3688	0.3465	0.3377	0.3433	0.362	0.353367	0.3538	0.3522	0.3517	0.3282	0.3288	0.3289	0.3406	0.363113
154	Ta_000520	Huaimai-22	8	Local cultivar	304.155	194.089	295.248	178.7	185.297	193.778	225.211	135.937	159.26	120.087	182.704	164.192	118.674	146.809	191.069	34.6356	21.4458	31.2131	19.4745	19.3339	20.0531	24.3593	13.9399	15.2673	11.5212	18.0493	17.3988	12.1527	14.7215	20.5935	0.3625	0.3517	0.3365	0.3469	0.3321	0.3294	0.343183	0.3264	0.3051	0.3054	0.3145	0.3373	0.326	0.319117	0.352539
155	Ta_000624	Aifeng-3	1	Local cultivar	221.056	224.155	162.89	206.406	191.401	248.634	209.09	79.7091	89.4069	113.27	120.793	62.254	104.906	95.0565	163.164	30.0993	25.6288	23.3013	26.4071	24.3461	31.8546	26.9395	10.7894	10.6882	14.1632	14.9586	8.4123	12.9622	11.9956	20.5375	0.4334	0.3639	0.4553	0.4072	0.4049	0.4078	0.412083	0.4309	0.3805	0.398	0.3942	0.4301	0.3933	0.4045	0.404056
156	Ta_001093	Chuangmai-42	8	Local cultivar	189.058	273.107	158.134	183.959	159.774	136.593	183.437	56.3843	138.37	121.95	89.418	34.8799	72.5132	85.5859	151.849	22.1668	31.897	18.2188	22.4663	18.1791	15.8576	21.4643	6.4284	16.9302	14.0826	11.8688	4.3686	9.2853	10.494	17.8563	0.3732	0.3718	0.3667	0.3887	0.3622	0.3695	0.372017	0.3629	0.3895	0.3676	0.4225	0.3987	0.4076	0.391467	0.386325
157	Ta_000683	Wanmai-19	8	Local cultivar	288.359	207.945	188.938	191.573	221.901	258.59	226.218	108.321	130.775	90.6896	139.989	126.277	136.447	122.083	181.586	46.5963	34.3729	30.9254	30.4958	40.1149	44.7162	37.8702	12.868	15.049	10.3968	15.29	14.0074	15.8955	13.9178	25.4767	0.5144	0.5262	0.521	0.5067	0.5754	0.5504	0.53235	0.3781	0.3663	0.3649	0.3477	0.3531	0.3708	0.363483	0.430518
158	Ta_000227	Zhongyu-12	1	Local cultivar	220.103	101.186	127.044	114.781	110.35	111.819	130.88	102.647	100.738	84.6465	89.3806	115.531	73.4061	94.3915	129.569	32.0778	16.1546	20.1041	17.4193	16.8403	16.3361	19.822	13.3216	13.2682	10.995	11.2562	14.4404	9.2431	12.0874	17.8375	0.4639	0.5082	0.5037	0.4831	0.4858	0.465	0.48495	0.4131	0.4192	0.4135	0.4009	0.3979	0.4008	0.407567	0.429411
159	Ta_000712	Ningmai-3	8	Local cultivar	122.562	136.116	84.2009	119.616	78.094	87.2682	104.643	130.958	103.987	80.8587	118.737	72.2859	114.113	103.49	128.065	14.1555	17.5596	10.9966	14.7494	10.3997	10.9304	13.1319	14.0195	11.3752	9.151	13.4386	8.4208	12.3919	11.4662	15.0278	0.3676	0.4106	0.4157	0.3925	0.4239	0.3987	0.4015	0.3408	0.3482	0.3602	0.3603	0.3708	0.3457	0.354333	0.383771
160	Ta_000513	An-0817	8	Local cultivar	168.824	217.176	224.268	133.007	141.963	158.61	173.975	49.5095	67.6231	69.6854	45.9697	58.1036	32.5689	53.91	130.318	24.9996	32.5385	33.8532	19.2065	19.869	24.3746	25.8069	6.941	8.2736	9.4216	5.5921	8.5047	4.3966	7.18827	18.2548	0.4714	0.4769	0.4805	0.4596	0.4455	0.4892	0.470517	0.4463	0.3894	0.4304	0.3872	0.4659	0.4297	0.424817	0.430351
161	Ta_000688	Fan-6	5	Local cultivar	147.603	198.44	100.188	124.903	66.5097	139.839	129.58	75.3055	76.8239	63.742	101.771	63.6286	82.5477	77.3032	126.388	23.1821	32.1636	17.0979	17.727	10.4695	22.77	20.5683	9.0277	9.9817	8.0625	14.0323	8.4069	10.5237	10.0058	17.3244	0.4999	0.5159	0.5432	0.4518	0.5011	0.5183	0.505033	0.3816	0.4136	0.4026	0.4389	0.4206	0.4058	0.410517	0.437102
162	Ta_000613	Beijing-0045	8	Local cultivar	260.113	201.146	212.141	246.821	165.897	220.841	217.827	72.1036	113.375	103.509	116.847	104.827	112.015	103.78	169.129	37.5825	29.6823	28.8237	35.4587	24.8233	31.3343	31.2841	9.2126	13.3951	12.0775	13.222	13.3816	13.8368	12.5209	22.4089	0.4599	0.4697	0.4325	0.4573	0.4763	0.4516	0.457883	0.4067	0.3761	0.3714	0.3602	0.4063	0.3932	0.38565	0.413055
163	Ta_000693	Xuzhou-24	8	Local cultivar	217.666	178.544	360.71	252.351	321.339	222.665	258.879	105.928	118.419	97.7122	96.0437	91.2477	68.5809	96.322	182.436	30.4296	26.0874	52.2685	36.7666	46.6429	34.3961	37.7652	13.2874	14.2262	11.9288	11.9218	10.7539	8.1024	11.7034	24.5854	0.445	0.4651	0.4612	0.4638	0.462	0.4917	0.4648	0.3993	0.3824	0.3886	0.3951	0.3751	0.3761	0.3861	0.415514
164	Ta_000577	Chuanmai-107	1	Local cultivar	323.806	333.346	327.015	359.468	283.932	346.669	329.039	219.822	167.435	162.934	246.432	218.289	208.576	203.915	252.07	44.0864	48.2636	45.7501	50.8347	42.6198	48.3129	46.6446	24.3145	19.7414	18.34	26.5858	24.1128	24.341	22.9059	32.3028	0.4334	0.4609	0.4453	0.4501	0.4778	0.4436	0.45185	0.3521	0.3753	0.3583	0.3434	0.3516	0.3715	0.3587	0.402041
165	Ta_000508	Huamai-5	2	Local cultivar	115.075	265.354	240.27	210.93	286.055	195.793	218.913	115.123	131.182	118.177	143.569	119.069	143.644	128.461	180.169	11.0846	27.2824	26.0143	22.8639	33.8788	20.171	23.5492	14.1503	17.0646	15.3711	16.8757	15.0496	17.2986	15.9683	20.7612	0.3066	0.3273	0.3446	0.345	0.377	0.3279	0.338067	0.3913	0.4141	0.414	0.3742	0.4023	0.3833	0.396533	0.37668
166	Ta_000419	Yanmai-8911	8	Local cultivar	167.212	198.038	126.239	164.286	142.344	177.556	162.613	79.8112	53.646	66.0426	109.578	70.5405	58.6341	73.0421	135.99	24.3875	29.8506	21.4074	26.3652	24.3091	33.8531	26.6955	10.6214	7.7137	8.7995	14.0667	8.8284	7.0223	9.50867	19.4879	0.4642	0.4798	0.5398	0.5108	0.5436	0.6069	0.524183	0.4236	0.4577	0.4241	0.4086	0.3984	0.3812	0.4156	0.445193
167	Ta_001052	Lumai-11	1	Local cultivar	102.485	109.124	182.959	131.671	77.0549	99.5481	117.14	37.3348	60.9464	58.8719	65.5935	55.2429	68.3736	57.7272	111.413	15.8909	16.9214	29.8114	19.2272	11.2212	14.9523	18.0041	4.8586	7.2417	8.2132	9.1466	7.5798	9.4739	7.7523	15.4729	0.4936	0.4813	0.5187	0.4648	0.4635	0.4781	0.483333	0.4142	0.3782	0.4441	0.4439	0.4367	0.4411	0.426367	0.435148
168	Ta_000385	Ciano	2	Exotic variety	329.294	204.681	176.32	244.175	238.863	258.964	242.049	64.1037	70.5844	150.021	135.936	110.519	117.885	108.175	175.342	50.9382	32.916	30.5159	38.6014	39.3096	39.4962	38.6296	7.8935	8.3112	15.8016	15.3234	12.8756	14.1175	12.3871	25.1803	0.4924	0.5119	0.5509	0.5032	0.5238	0.4855	0.511283	0.392	0.3748	0.3353	0.3588	0.3708	0.3812	0.368817	0.425265
169	Ta_000099	Huaimai-304	5	Local cultivar	354.911	266.838	349.562	306.13	270.424	308.658	309.421	100.22	76.9562	169.241	108.034	132.383	150.755	122.932	203.24	48.4831	38.3644	51.3035	44.4635	39.1646	45.2684	44.5079	11.6446	9.2257	19.7982	13.1153	16.3822	18.6533	14.8032	28.3678	0.4348	0.4576	0.4672	0.4623	0.461	0.4668	0.458283	0.3698	0.3816	0.3724	0.3864	0.3939	0.3939	0.383	0.412303
170	Ta_000807	Attila	2	Exotic variety	179.432	312.827	230.274	198.22	160.608	178.713	210.012	79.0213	70.528	47.0409	90.5314	73.3318	79.7364	73.365	155.472	29.1509	53.9155	39.3006	32.6142	27.5148	31.0584	35.5924	9.0684	8.6268	5.5733	10.185	8.487	9.6237	8.59403	22.5555	0.5171	0.5486	0.5433	0.5237	0.5453	0.5532	0.538533	0.3653	0.3893	0.3771	0.3581	0.3684	0.3842	0.373733	0.436005
171	Ta_000121	Xuyan-5	2	Local cultivar	99.1308	137.833	161.832	181.369	136.107	149.275	144.258	187.053	187.213	143.751	115.927	99.2794	95.4358	138.11	156.338	14.8809	20.102	23.6257	27.7835	18.5265	21.9131	21.1386	21.6683	22.3208	17.1395	13.7215	11.5718	11.1161	16.2563	19.9456	0.4778	0.4642	0.4647	0.4876	0.4333	0.4673	0.465817	0.3687	0.3795	0.3597	0.3768	0.371	0.3708	0.371083	0.41084
172	Ta_000990	Luyuan-301	2	Local cultivar	225.572	259.656	219.248	310.997	166.534	167.988	224.999	185.442	120.367	77.8794	93.0347	100.534	132.184	118.24	178.397	25.061	29.3587	24.7899	34.9992	17.9538	18.402	25.0941	18.0454	13.6459	8.8278	10.4686	11.2964	14.6904	12.8291	20.1486	0.3536	0.3599	0.3513	0.3582	0.3432	0.3487	0.352483	0.3097	0.3609	0.3608	0.3582	0.3577	0.3538	0.350183	0.366018
173	Ta_000956	Zhenmai-6	5	Local cultivar	132.806	81.63	86.016	169.578	135.02	132.356	122.901	101.02	135.84	187.218	173.856	178.42	166.85	157.201	147.93	18.5291	12.8962	13.1542	25.4676	21.3417	18.9682	18.3928	11.425	14.8255	20.6786	20.8209	19.3314	17.267	17.3914	19.3266	0.4441	0.5029	0.4868	0.478	0.5031	0.4562	0.478517	0.36	0.3474	0.3516	0.3812	0.3449	0.3294	0.352417	0.408847
174	Ta_000955	Xifeng	8	Exotic variety	110.361	78.0359	173.516	123.408	205.235	93.5625	130.686	92.7768	111.362	113.307	112.463	129.862	76.0036	105.962	133.394	15.2024	12.9102	26.8738	19.3563	29.227	14.3389	19.6514	11.7811	13.4199	13.714	13.8808	15.6219	9.2863	12.9507	18.1037	0.4385	0.5266	0.493	0.4993	0.4533	0.4878	0.483083	0.4042	0.3836	0.3853	0.3929	0.3829	0.3889	0.389633	0.422799
175	Ta_000933	Jiemai-31	2	Local cultivar	254.889	240.131	198.88	211.502	296.497	150.992	225.482	92.9239	152.309	100.893	90.7161	81.6953	98.1988	102.789	174.223	36.7652	35.2177	28.5748	30.0039	44.5232	23.9471	33.172	10.5098	16.9718	13.476	10.4419	9.424	12.2124	12.1727	23.0006	0.4591	0.4668	0.4573	0.4516	0.478	0.5048	0.4696	0.36	0.3547	0.4252	0.3664	0.3672	0.3959	0.378233	0.41449
176	Ta_000717	Ningchun-13	2	Local cultivar	171.207	143.77	107.888	203.61	158.977	254.904	173.393	95.5929	86.9464	65.8653	121.682	92.9398	116.384	96.5684	150.843	24.0938	21.1447	15.4767	28.9844	23.83	35.9987	24.9214	10.7678	9.8193	7.4134	13.287	10.0817	13.0904	10.7433	19.2806	0.448	0.4681	0.4566	0.4531	0.4771	0.4495	0.458733	0.3586	0.3595	0.3583	0.3476	0.3453	0.358	0.35455	0.402954
177	Ta_000213	Luomai-18	2	Local cultivar	321.197	205.975	209.376	231.712	259.634	162.747	231.774	113.115	107.596	83.3223	103.68	140.828	134.634	113.862	176.225	50.729	32.5394	33.2173	36.7611	41.0677	25.133	36.5746	14.0518	12.7572	10.253	11.9374	16.2979	14.8582	13.3592	24.7642	0.5027	0.5013	0.505	0.5113	0.5035	0.4916	0.502567	0.3954	0.3774	0.3917	0.3665	0.3684	0.3513	0.375117	0.424458
178	Ta_000494	Yunhan-22-33	2	Local cultivar	141.011	175.65	164.899	136.966	124.465	222.105	160.849	134.198	147.968	228.048	164.667	197.494	165.692	173.011	165.155	21.9603	25.4159	25.2329	20.1887	18.4635	34.5691	24.3051	13.5963	15.8208	23.5548	17.4444	21.6329	17.207	18.2094	21.913	0.4957	0.4606	0.4871	0.4692	0.4722	0.4954	0.480033	0.3225	0.3403	0.3288	0.3372	0.3487	0.3306	0.334683	0.403432
179	Ta_000735	Abbondanza	2	Exotic variety	172.999	286.761	311.249	167.861	242.288	281.426	243.764	115.555	151.707	148.775	121.155	130.58	109.999	129.628	187.44	24.5036	42.2097	46.489	25.6799	34.5405	40.484	35.6511	11.5983	16.1866	14.5767	13.7397	13.8873	11.3721	13.5601	24.4865	0.4509	0.4685	0.4754	0.487	0.4538	0.4579	0.465583	0.3195	0.3396	0.3119	0.361	0.3385	0.3291	0.333267	0.398134
180	Ta_000216	Shannong-45	2	Local cultivar	238.004	153.513	130.032	210.565	114.173	143.748	165.006	159.475	191.315	167.845	164.087	171.873	159.897	169.082	173.583	33.0694	22.9112	17.3965	29.9026	20.4402	20.5762	24.0494	18.0003	20.8248	18.2706	17.2537	18.0743	16.8164	18.2067	21.8136	0.4423	0.4751	0.4259	0.452	0.5699	0.4556	0.470133	0.3593	0.3465	0.3511	0.3347	0.350618	0.326217	0.344739	0.403482
181	Ta_000505	Ningmai-13	2	Local cultivar	168.79	140.716	184.523	143.971	154.997	189.341	163.723	118.062	130.007	127.883	100.338	130.1	169.744	129.356	154.816	26.1712	20.305	34.0171	27.7631	32.8896	30.7705	28.6528	13.983	15.7667	15.5092	12.1933	15.1172	19.4349	15.3341	22.4788	0.4935	0.4593	0.5868	0.6138	0.6754	0.5173	0.557683	0.377	0.386	0.379697	0.3868	0.3699	0.3644	0.3773	0.443591
182	Ta_000710	Jingshuang-16	1	Local cultivar	310.935	315.032	346.544	264.512	538.273	184.082	326.563	138.576	138.275	154.782	233.301	169.783	230.621	177.556	241.781	49.7067	49.7579	54.0614	41.1622	90.5554	32.4218	52.9442	16.8481	15.7228	17.6008	24.194	16.3283	23.8289	19.0872	33.2561	0.5089	0.5028	0.4966	0.4953	0.5355	0.5606	0.516617	0.387	0.3619	0.3688	0.3301	0.3061	0.3289	0.347133	0.419805
183	Ta_000214	Luomai-22	2	Local cultivar	110.113	113.99	105.231	149.015	156.457	146.772	130.263	63.1509	83.5659	91.8714	105.362	90.8158	60.3393	82.5175	125.766	17.2901	19.87	17.6018	25.792	26.3031	26.1636	22.1701	7.9994	9.7284	10.6964	12.4828	11.8101	7.4798	10.0328	17.9503	0.4998	0.5549	0.5324	0.5509	0.5351	0.5674	0.540083	0.4032	0.3706	0.407477	0.3771	0.4139	0.3946	0.394479	0.443452
184	Ta_000476	Heng-4399	2	Local cultivar	103.225	99.7563	129.47	99.3494	65.5502	103.315	100.111	108.437	76.307	86.7565	131.169	126.578	63.0598	98.7179	119.552	16.1681	15.6259	21.0876	16.9389	10.5828	15.961	16.0607	13.9162	9.4943	10.2246	15.784	16.4034	8.0507	12.3122	16.4784	0.4986	0.4918	0.5185	0.5427	0.5139	0.4918	0.50955	0.4085	0.3961	0.3751	0.383	0.4125	0.4064	0.396933	0.434074
185	Ta_000521	Yannong-5158	2	Local cultivar	312.786	302.963	129.213	216.306	375.99	353.179	281.739	152.687	112.88	222.643	365.088	265.577	234.853	225.621	239.329	51.8141	51.2834	20.2054	33.2655	56.9242	52.989	44.4136	16.0355	12.2365	22.8093	39.1472	28.7403	24.1508	23.8533	31.8095	0.5273	0.5388	0.4978	0.4895	0.4819	0.4776	0.50215	0.3343	0.3451	0.3261	0.3413	0.3445	0.3273	0.336433	0.411402
186	Ta_000373	Zaoyou-504	2	Local cultivar	223.123	231.337	204.71	262.438	175.481	362.166	243.209	67.0028	71.8782	79.5786	76.4898	78.7585	85.7858	76.5823	166.356	32.2733	35.7408	32.559	41.7893	27.7348	54.1294	37.3711	7.5985	8.15202	9.02542	8.2341	8.9138	9.71002	8.60564	23.2435	0.4604	0.4918	0.5063	0.5069	0.5031	0.4757	0.4907	0.361	0.387298	0.3871	0.3427	0.3603	0.3712	0.368266	0.418208
187	Ta_000133	Jimai45-SD	2	Local cultivar	276.62	239.059	578.74	279.385	211.897	411.725	332.904	247.303	158.051	197.046	155.374	225.69	170.888	192.392	239.884	40.6313	35.0263	82.0941	44.5436	33.3834	56.7784	48.7428	28.5956	16.7355	21.6172	18.3804	26.3988	18.8273	21.7591	32.6684	0.4675	0.4664	0.4515	0.5075	0.5015	0.439	0.472233	0.3681	0.337	0.3492	0.3766	0.3723	0.3507	0.358983	0.408942
188	Ta_000416	Zimai	2	Landrace	261.564	199.553	233.851	282.751	196.022	198.551	228.715	80.6453	85.7825	97.8765	95.5705	106.846	90.5768	92.8829	166.19	39.2256	28.132	37.8842	40.6657	30.1156	30.6995	34.4538	9.1439	9.72652	11.0983	10.3249	12.429	10.5366	10.5432	22.867	0.4774	0.4487	0.5157	0.4578	0.489	0.4922	0.480133	0.3609	0.383895	0.3753	0.3439	0.3703	0.31392	0.358036	0.411263
189	Ta_000511	Shenmai-22	2	Local cultivar	211.569	122.699	167.552	147.487	124.597	145.578	153.247	109.752	122.534	131.785	160.431	162.071	162.943	141.586	156.584	28.5687	16.6266	22.8343	20.6109	17.5584	19.8978	21.0161	12.1273	13.8272	14.8712	19.7648	19.579	20.9514	16.8535	20.128	0.4298	0.4313	0.4338	0.4448	0.4486	0.4351	0.437233	0.3517	0.3592	0.3671	0.3922	0.3845	0.4093	0.377333	0.403382
190	Ta_000503	Xiaoheimai	2	Landrace	298.18	271.38	271.702	331.388	288.723	261.067	287.073	203.283	193.442	183.588	172.111	181.758	238.537	195.453	230.343	40.6628	38.5814	38.8583	52.9011	41.4683	40.729	42.2002	21.6759	19.1829	20.2207	19.2519	19.6393	26.3636	21.0557	29.8838	0.4341	0.4525	0.4552	0.5081	0.4572	0.4966	0.467283	0.3394	0.3157	0.3506	0.3561	0.3439	0.3518	0.342917	0.401924
191	Ta_001240	Xinong-511	2	Local cultivar	293.07	255.468	299.345	259.662	244.051	318.524	278.353	88.756	91.7303	95.7854	127.455	251.521	113.687	128.156	192.439	46.5705	37.3799	42.6993	37.6889	36.4234	47.669	41.4052	10.7013	10.5179	10.9836	14.6748	31.0107	13.9096	15.2997	27.3662	0.5058	0.4657	0.454	0.462	0.4751	0.4764	0.473167	0.3838	0.365	0.381161	0.3665	0.3925	0.3895	0.379744	0.416188
192	Ta_000011	Ruihua-549	2	Local cultivar	264.421	330.964	219.135	317.429	302.264	294.487	288.116	132.219	108.106	125.783	127.117	80.4142	157.969	121.935	204.009	38.5755	51.2687	31.6647	46.0111	45.5912	41.0276	42.3565	16.5262	13.0707	15.2091	15.4328	9.5345	19.5188	14.882	27.5713	0.4644	0.4931	0.46	0.4614	0.4801	0.4435	0.467083	0.3979	0.3849	0.3899	0.3864	0.3774	0.3933	0.3883	0.417011
193	Ta_000951	Zhengyin-4	2	Local cultivar	229.816	192.346	149.407	191.44	209.268	148.798	186.846	178.823	142.036	155.786	170.967	160.02	95.1964	150.471	173.641	40.3911	31.2322	22.6094	30.9361	32.498	22.549	30.036	21.2462	18.2953	20.0672	20.2581	18.3387	12.7702	18.496	24.2254	0.5594	0.5169	0.4817	0.5144	0.4943	0.4824	0.508183	0.3782	0.41	0.3913	0.3772	0.3648	0.427	0.391417	0.431776
194	Ta_000001	Ruihuamai-520	2	Local cultivar	258.395	116.347	157.261	229.34	176.153	177.556	185.842	100.466	47.9711	89.2693	124.646	101.665	118.256	97.0456	151.454	37.0727	16.3735	21.1352	32.8016	26.9379	23.9616	26.3804	12.2593	6.0795	11.9614	14.5551	13.5521	14.3546	12.127	20.3731	0.4567	0.448	0.4278	0.4553	0.4868	0.4296	0.4507	0.3884	0.4034	0.4265	0.3717	0.4243	0.3864	0.400117	0.415487
195	Ta_001142	Bainong-791	2	Local cultivar	214.121	198.401	291.378	199.279	158.685	172.323	205.698	88.9296	147.777	109.112	133.782	141.037	123.88	124.086	172.929	31.4065	31.234	40.8042	30.4351	23.7124	26.049	30.6069	9.5936	16.5692	11.0655	15.1437	16.059	15.8625	14.0489	22.7359	0.4669	0.5011	0.4458	0.4861	0.4757	0.4812	0.476133	0.3434	0.3569	0.3228	0.3603	0.3624	0.4076	0.3589	0.410216
196	Ta_001141	Aimengniu-V	1	Local cultivar	380.186	300.883	326.724	319.986	277.663	329.199	322.44	143.946	120.523	156.409	140.412	105.263	124.589	131.857	219.297	40.6645	33.4157	36.2577	33.0656	27.8193	34.8783	34.3502	14.0219	12.1259	16.7263	13.4482	9.9669	12.2579	13.0912	23.8063	0.3405	0.3535	0.3532	0.3289	0.3189	0.3372	0.3387	0.3101	0.3203	0.3404	0.3049	0.3014	0.3132	0.31505	0.349684
197	Ta_001177	Han-4564	5	Local cultivar	313.917	187.124	200.712	121.608	265.175	213.411	216.991	166.733	173.414	175.878	222.719	133.863	150.606	170.536	198.965	45.1698	26.9253	28.8809	19.0763	41.5968	32.8414	32.4151	17.8293	19.3262	19.6026	22.0481	13.9531	15.2057	17.9942	24.9469	0.458	0.4512	0.4471	0.4993	0.4813	0.4898	0.471117	0.3404	0.3547	0.359773	0.3151	0.3318	0.3214	0.337195	0.401295
198	Ta_001173	Xi'an-8	8	Local cultivar	166.315	183.758	183.721	135.103	296.984	288.283	209.027	117.033	70.2453	89.726	115.107	119.372	111.907	103.898	162.791	26.5462	25.5194	28.2419	19.6907	44.2341	47.9136	32.0243	14.3092	8.3386	10.869	13.5637	13.224	12.7817	12.181	22.5628	0.5081	0.4421	0.4893	0.4639	0.4741	0.529	0.484417	0.3892	0.3779	0.3856	0.3751	0.3526	0.3636	0.374	0.418024
199	Ta_000178	Linkang-11	8	Local cultivar	259.434	268.326	227.598	182.326	167.504	240.892	224.347	249.828	260.345	231.553	241.483	209.07	142.987	222.544	220.432	39.2269	39.6561	34.6849	27.2899	23.647	35.4049	33.3183	23.8847	26.6441	23.2458	24.7158	22.1923	13.873	22.426	26.9971	0.4813	0.4704	0.4851	0.4764	0.4494	0.4678	0.471733	0.3043	0.3258	0.3196	0.3258	0.3379	0.3088	0.320367	0.39588
200	Ta_000720	Wannian-2	1	Local cultivar	178.641	200.25	238.281	222.422	298.884	147.705	214.364	134.277	136.709	110.954	177.047	97.6967	319.372	162.676	196.097	27.3087	29.6372	39.1601	30.9265	40.5198	19.6011	31.1922	14.0229	13.714	11.3513	16.9735	9.6202	30.3327	16.0024	23.7115	0.4866	0.4711	0.5231	0.4426	0.4315	0.4224	0.462883	0.3324	0.3193	0.3257	0.3052	0.3134	0.3023	0.316383	0.391595
201	Ta_000202	Bainong-3217	8	Local cultivar	311.398	295.296	377.791	304.507	282.963	285.539	309.582	190.075	104.426	172.379	170.485	175.072	172.305	164.124	222.193	44.928	46.8112	57.802	42.326	41.7451	40.2117	45.6373	18.3964	11.6129	16.6962	17.1401	16.9466	16.3325	16.1874	29.3338	0.4593	0.5046	0.487	0.4424	0.4696	0.4483	0.468533	0.3081	0.354	0.303547	0.32	0.3081	0.3017	0.315908	0.39332
202	Ta_000194	Yunhan-805	8	Local cultivar	337.569	375.675	437.419	474.038	420.176	384.325	404.867	166.676	160.36	122.46	111.781	140.849	116.542	136.445	253.778	46.8286	52.7178	62.8677	69.1306	67.4256	53.6321	58.7671	17.4579	17.0343	13.9325	13.1647	16.5536	13.2517	15.2325	34.0125	0.4416	0.4467	0.4575	0.4642	0.5108	0.4442	0.460833	0.3334	0.3381	0.3621	0.3749	0.3741	0.3619	0.357417	0.404612
203	Ta_000696	Ningmai-15	8	Local cultivar	126.793	185.448	223.333	137.756	137.446	232.921	173.949	111.019	51.7154	151.798	100.587	142.042	135.117	115.38	145.969	18.3724	28.6485	33.9965	22.3627	22.0987	37.0506	27.0882	12.3632	5.5679	17.6473	10.8129	15.3978	15.1633	12.8254	20.9135	0.4612	0.4917	0.4845	0.5167	0.5118	0.5063	0.495367	0.3545	0.3427	0.3701	0.3422	0.3451	0.3572	0.351967	0.414323
204	Ta_000946	Ningnuomai-1	1	Local cultivar	90.9336	107.005	86.7166	119.131	226.622	78.1341	118.09	206.608	149.07	197.44	175.465	170.805	96.3069	165.949	150.256	13.896	15.6779	13.347	17.8778	36.5749	12.8663	18.3733	21.791	16.1426	19.8097	18.1363	19.452	9.6946	17.5044	19.3625	0.4864	0.4664	0.4899	0.4777	0.5137	0.5242	0.49305	0.3357	0.3447	0.3194	0.329	0.3625	0.3204	0.335283	0.407979
205	Ta_000180	Changmai-6135	1	Local cultivar	231.121	196.383	279.062	273.302	158.982	156.247	215.85	179.843	144.515	114.1	119.575	166.7	165.774	148.418	183.227	34.8753	28.9636	41.9907	43.9095	24.5167	23.5659	32.9703	19.772	17.2001	14.0031	14.1255	19.9738	20.4954	17.595	25.0068	0.4803	0.4695	0.479	0.5114	0.4909	0.4801	0.4852	0.35	0.3789	0.3906	0.376	0.3814	0.3935	0.3784	0.419755
206	Ta_000181	Xinong-928	8	Local cultivar	120.405	185.054	187.136	110.296	210.866	240.497	175.709	172.584	204.573	143.669	232.92	179.71	219.863	192.22	193.136	16.1182	27.3189	26.4945	15.43	30.3795	35.5939	25.2225	17.8166	19.7123	15.155	22.6021	16.9555	20.4973	18.7898	22.4886	0.4261	0.4699	0.4507	0.4453	0.4586	0.4711	0.453617	0.3286	0.3067	0.3358	0.3089	0.3003	0.2968	0.31285	0.387321
207	Ta_000211	Lumai-14	1	Local cultivar	227.319	220.984	253.363	209.369	193.766	235.084	223.314	193.369	209.347	213.115	139.468	239.115	189.22	197.272	199.519	34.2357	37.2826	40.3881	33.3338	31.1103	38.7735	35.854	19.2816	20.2871	21.9664	14.4183	25.4172	19.2912	20.1103	27.0817	0.4794	0.537	0.5074	0.5068	0.5111	0.525	0.511117	0.3174	0.3085	0.3281	0.3291	0.3384	0.3245	0.324333	0.410355
208	Ta_000381	Suneca	1	Exotic variety	168.242	204.448	320.264	156.747	265.933	156.037	211.945	220.517	165.932	224.275	257.186	192.463	240.932	216.884	209.848	28.0182	33.518	50.1318	25.4884	40.5981	24.7328	33.7479	19.1865	16.7653	21.0912	25.9149	19.0129	22.7695	20.7901	26.5335	0.5301	0.5218	0.4983	0.5176	0.4859	0.5045	0.5097	0.277	0.3216	0.2993	0.3207	0.3145	0.3008	0.30565	0.403644
209	Ta_001053	Lumai-3	1	Local cultivar	157.572	246.117	289.132	306.488	306.304	282.863	264.746	184.081	203.764	113.676	139.723	113.083	142.712	149.507	211.332	22.4333	34.8734	39.7242	43.579	42.4173	39.5948	37.1037	20.1912	20.3293	10.1626	13.4439	11.2081	15.2425	15.0963	25.635	0.4532	0.451	0.4373	0.4526	0.4408	0.4456	0.44675	0.3491	0.3176	0.2846	0.3063	0.3155	0.34	0.31885	0.387032
210	Ta_000578	Yunmai-56	1	Local cultivar	246.592	186.135	169.551	201.734	248.741	236.848	214.934	83.5543	88.8443	108.195	136.915	105.594	100.892	103.999	167.445	34.7476	25.6974	24.129	28.3186	36.5381	36.0819	30.9188	9.5765	10.7192	15.1112	14.2077	10.6895	10.9037	11.868	22.0176	0.4485	0.4395	0.453	0.4468	0.4676	0.4849	0.456717	0.3648	0.384	0.4446	0.3303	0.3222	0.344	0.364983	0.405764
211	Ta_000987	Jingdong-22	8	Local cultivar	239.202	267.59	253.401	352.688	268.099	376.45	292.905	217.124	142.254	182.157	154.919	169.159	193.428	176.507	221.715	40.3728	42.3654	39.9075	54.0883	42.9138	55.8083	45.9094	23.8247	15.483	19.9888	19.2653	20.2521	19.9953	19.8015	30.8272	0.5372	0.504	0.5013	0.4882	0.5095	0.4719	0.502017	0.3493	0.3465	0.3513	0.3958	0.3811	0.329	0.358833	0.418837
212	Ta_000131	Jimai60-SD	8	Local cultivar	211.309	176.463	242.375	247.026	309.125	285.19	245.248	52.5178	44.8546	65.6594	48.0504	71.1886	60.5844	57.1425	157.382	33.1132	26.308	37.9997	39.2279	46.4591	46.7702	38.313	7.1834	6.1714	8.8387	7.1144	9.175	8.2482	7.78852	23.2915	0.4988	0.4746	0.499	0.5055	0.4784	0.522	0.496383	0.4354	0.438	0.4285	0.4713	0.4102	0.4334	0.436133	0.442767
213	Ta_000876	Ghabagheb	8	Exotic variety	394.978	511.327	423.716	484.601	453.308	326.739	432.445	136.508	106.358	107.018	108.681	133.667	176.887	128.187	259.06	57.082	79.3652	67.2319	72.36	67.5517	54.5652	66.3593	14.7197	11.2309	13.2671	11.4374	14.9581	18.2482	13.9769	36.4476	0.46	0.4941	0.5051	0.4753	0.4743	0.5316	0.490067	0.3432	0.3361	0.3946	0.335	0.3562	0.3284	0.348917	0.411535
214	Ta_000415	Lanli	1	Local cultivar	212.287	263.843	333.027	279.036	354.779	232.09	279.177	51.9162	112.776	87.2387	97.5499	87.3335	132.636	94.9083	190.45	22.3915	29.4719	35.8291	29.0601	37.639	24.0916	29.7472	6.0557	12.6909	9.81736	11.1769	10.7091	16.1716	11.1036	21.2736	0.3357	0.3556	0.3425	0.3315	0.3377	0.3304	0.3389	0.3713	0.3582	0.3813	0.3647	0.3903	0.3881	0.37565	0.369986
215	Ta_000295	Tuerqi-304	1	Exotic variety	263.807	429.745	310.407	248.293	251.024	397.597	316.812	222.117	183.317	200.556	157.358	256.97	222.296	207.102	238.857	36.2121	61.7959	44.9929	34.4919	36.5121	61.7306	45.9559	22.8542	19.3694	21.1919	15.6121	26.04	20.0433	20.8518	31.2487	0.4369	0.4577	0.4614	0.4422	0.463	0.4942	0.459233	0.3275	0.3363	0.3413	0.3158	0.3226	0.287	0.32175	0.392168
216	Ta_000500	Changmai-251	3	Local cultivar	460.915	438.432	612.31	536.883	600.816	323.394	495.458	120.169	95.7001	177.716	103.718	174.647	186.354	143.051	281.109	69.7193	64.161	88.7061	82.2441	96.7416	46.8704	74.7404	12.563	10.5494	17.8816	11.1812	15.6616	17.7333	14.2617	39.7779	0.4815	0.4658	0.4611	0.4876	0.5125	0.4613	0.4783	0.3328	0.3509	0.3203	0.3432	0.2854	0.3029	0.322583	0.398813
217	Ta_000589	Changwu-521	5	Local cultivar	293.075	287.503	364.167	341.036	305.678	344.358	322.636	174.346	81.4905	165.105	113.097	121.642	134.364	131.674	213.373	32.3058	32.0035	39.9911	37.1795	34.5187	38.221	35.7033	17.3552	9.0003	15.2925	10.5411	10.1574	11.6915	12.3397	24.0375	0.3509	0.3543	0.3496	0.347	0.3595	0.3533	0.352433	0.3169	0.3516	0.2948	0.2967	0.2658	0.277	0.300467	0.3494
218	Ta_000175	Luohan-9	5	Local cultivar	153.135	245.003	205.299	204.501	154.642	301.471	210.675	189.442	131.026	169.029	171.232	150.978	170.173	163.647	187.072	23.0494	36.0287	29.0605	29.2738	23.9454	43.2407	30.7664	17.0876	14.8706	17.614	18.6009	17.2963	19.0904	17.4266	24.0952	0.4791	0.4681	0.4506	0.4557	0.4929	0.4566	0.467167	0.2871	0.3613	0.3317	0.3458	0.3647	0.3571	0.341283	0.40134
219	Ta_000166	Jinmai-54	3	Local cultivar	271.774	322.522	233.548	244.117	332.003	268.176	278.69	156.06	154.575	127.98	168.688	130.22	191.558	154.847	215.486	38.2398	44.6658	31.9468	34.6124	45.3553	37.8216	38.7736	17.6175	17.4027	15.5965	18.1833	15.2101	19.8491	17.3099	27.1275	0.4479	0.4408	0.4354	0.4513	0.4348	0.4489	0.443183	0.3593	0.3584	0.3879	0.3431	0.3718	0.3298	0.358383	0.399041
220	Ta_000134	Jinan-17	8	Local cultivar	189.221	259.992	209.855	221.718	237.62	183.151	216.926	107.126	80.046	95.7865	88.3661	74.8404	63.4352	84.9334	159.881	29.3805	45.8528	33.4821	37.5739	39.8711	32.0766	36.3728	13.6774	9.8293	11.7632	11.851	10.3636	8.5409	11.0042	23.7816	0.4942	0.5614	0.5079	0.5394	0.5341	0.5575	0.532417	0.4064	0.3909	0.4123	0.4269	0.4408	0.4286	0.41765	0.448627
221	Ta_000944	AC-Foremost	8	Local cultivar	284.714	318.261	334.527	215.101	327.347	164.751	274.117	126.442	125.956	137.469	181.241	132.544	127.896	138.591	205.572	35.4321	37.4267	39.5115	24.8839	40.2512	18.8837	32.7315	14.3519	14.0529	15.3382	20.9889	15.0255	14.5316	15.7148	24.1926	0.3961	0.3743	0.376	0.3682	0.3914	0.3648	0.378467	0.3613	0.3551	0.3688	0.3686	0.3608	0.3617	0.362717	0.378879
222	Ta_000183	Yannong-836	1	Local cultivar	237.99	237.105	276.85	325.034	388.237	339.204	300.736	161.029	138.878	171.549	163.556	232.665	103.904	161.93	216	34.1986	35.592	39.177	44.9056	56.9212	47.7378	43.0887	18.5214	14.6415	19.2044	18.0561	25.0623	11.5697	17.8426	28.9904	0.4574	0.4778	0.4504	0.4398	0.4667	0.448	0.456683	0.3661	0.3356	0.3563	0.3514	0.3429	0.3544	0.351117	0.401123
223	Ta_000499	Luohan-13	1	Local cultivar	429.508	263.012	372.447	344.868	380.015	394.396	364.041	168.527	122.53	152.254	195.325	197.575	86.8448	153.842	242.015	48.9058	32.9453	42.6893	39.7929	44.7396	44.9622	42.3392	19.4085	13.0885	16.2651	20.5915	21.8123	10.3293	16.9159	28.3463	0.3624	0.3987	0.3648	0.3673	0.3747	0.3629	0.3718	0.3666	0.34	0.3613	0.3356	0.3514	0.3786	0.355583	0.374271
224	Ta_000722	Zhongyou-9507	1	Local cultivar	298.021	480.246	438.457	365.74	379.147	369.73	388.557	130.879	139.079	137.835	169.605	137.13	91.1591	134.281	248.203	34.6911	60.9832	49.8449	43.7682	42.6359	41.5023	45.5709	14.2307	15.2005	15.0649	20.2064	15.7414	10.6588	15.1838	28.9226	0.3705	0.4042	0.3619	0.3809	0.3579	0.3573	0.372117	0.3461	0.3479	0.344797	0.3792	0.3654	0.3722	0.359266	0.375606
225	Ta_001211	Yumai-15	1	Local cultivar	285.042	348.122	223.386	229.888	224.014	164.179	245.772	145.037	154.415	184.191	183.489	220.158	211.003	183.049	205.121	40.0769	50.6267	33.064	36.9251	38.9206	26.8432	37.7428	18.0474	18.3081	21.3534	21.3309	25.0518	26.5258	21.7696	28.4451	0.4475	0.4629	0.4711	0.5113	0.553	0.5204	0.494367	0.3961	0.3774	0.369	0.37	0.3622	0.4002	0.37915	0.423066
226	Ta_001178	Neixiang-188	1	Local cultivar	225.386	287.747	319.382	310.659	261.202	238.278	273.776	128.01	146.907	111.778	136.605	132.297	131.294	131.149	202.689	34.9965	44.161	50.8128	44.3295	41.0562	36.1855	41.9236	15.5295	18.401	13.8585	17.3256	15.6981	15.7231	16.0893	27.8689	0.4943	0.4885	0.5064	0.4542	0.5003	0.4834	0.48785	0.3862	0.3987	0.3946	0.4037	0.3777	0.3812	0.39035	0.42463
227	Ta_000709	Zhemai-1	5	Local cultivar	393.748	172.457	257.285	297.282	293.198	308.55	287.087	142.756	77.9441	135.079	124.32	117.836	119.857	119.632	197.545	57.8354	25.2115	37.7091	44.9361	43.1191	48.3754	42.8644	17.4921	10.0541	15.0287	14.2535	13.8999	12.9363	13.9441	27.4061	0.4675	0.4653	0.4665	0.4811	0.4681	0.4991	0.4746	0.39	0.4106	0.3541	0.3649	0.3755	0.3436	0.373117	0.414451
228	Ta_000958	Shannong-205	5	Local cultivar	305.499	379.326	254.238	230.03	352.083	286.234	301.235	240.394	143.18	159.3	182.872	176.913	298.486	200.191	237.025	48.5501	61.367	42.6874	33.5033	59.2298	42.963	48.0501	25.018	15.7845	17.1625	18.7744	18.8317	27.2659	20.4728	31.9079	0.5059	0.515	0.5345	0.4636	0.5355	0.4778	0.505383	0.3313	0.3509	0.3429	0.3268	0.3388	0.2908	0.33025	0.410417
229	Ta_000489	Jinmai-92	8	Local cultivar	368.318	253.75	477.158	335.631	335.721	155.875	321.075	102.452	148.449	146.576	147.37	147.749	143.785	139.397	221.844	54.7257	37.8148	71.4331	54.206	50.0918	26.6397	49.1519	10.958	15.783	15.5851	14.9224	15.5626	15.1535	14.6608	30.0977	0.473	0.4744	0.4765	0.5141	0.4749	0.544	0.492817	0.3405	0.3384	0.334156	0.3223	0.3353	0.326485	0.332857	0.407094
230	Ta_000301	Hubara-5/Angi-1	8	Exotic variety	186	466.608	256.712	312.879	179.915	264.73	277.807	166.347	207.72	209.538	248.244	250.798	246.786	221.572	236.604	22.3712	53.8395	29.631	34.8842	20.2791	30.0714	31.8461	17.3957	20.6398	20.8209	24.6778	24.2483	23.8664	21.9415	26.2451	0.3828	0.3673	0.3613	0.3549	0.3588	0.3616	0.36445	0.3329	0.3163	0.319076	0.3164	0.3078	0.302953	0.315905	0.358571
231	Ta_000329	Munia//Chen/Altar-84/3/Chen/Aegilops-Squarrosa(Taus)//Bcn/4/Marchouch-8	8	Exotic variety	390.337	475.211	535.067	427.685	363.249	453.908	440.91	249.37	287.445	267.279	248.53	244.75	191.987	248.227	312.283	59.4265	70.6707	78.4868	63.7779	57.0191	64.1685	65.5916	27.0228	31.9399	29.7005	28.3549	24.313	21.5839	27.1525	41.2159	0.4846	0.4734	0.4669	0.4747	0.4996	0.45	0.474867	0.3449	0.3537	0.328901	0.3632	0.3162	0.3579	0.344133	0.404863
232	Ta_000849	HIndiai	3	Exotic variety	176.592	177.51	109.21	107.036	78.0881	89.345	122.964	104.243	76.8864	127.127	115.36	129.809	113.693	111.187	129.481	20.4876	20.5082	11.8806	12.4303	8.5909	9.7277	13.9375	11.6329	8.8683	14.9403	12.7677	14.4685	14.065	12.7904	15.8463	0.3693	0.3678	0.3463	0.3697	0.3502	0.3466	0.358317	0.3552	0.3671	0.3741	0.3523	0.3548	0.3938	0.366217	0.373319
233	Ta_000727	Gaboto	1	Exotic variety	398.343	423.432	451.578	427.5	432.878	321.627	409.226	228.201	281.269	254.242	305.792	301.324	362.836	288.944	316.288	61.0785	62.1795	68.3456	61.0095	67.2731	49.5569	61.5739	20.8782	25.8058	23.4128	30.6925	28.8325	35.7429	27.5608	39.8288	0.4881	0.4674	0.4818	0.4543	0.4947	0.4905	0.479467	0.2912	0.292	0.2931	0.3195	0.3046	0.3136	0.302333	0.392441
234	Ta_000205	Gaoyou-503	8	Local cultivar	200.082	176.313	214.899	290.127	314.819	269.504	244.291	290.803	293.067	257.378	409.541	268.953	183.078	283.803	259.495	26.2191	21.3996	28.3727	36.441	37.3718	32.1315	30.3226	28.9685	26.8239	23.5587	37.8657	26.9722	17.6814	26.9784	27.5953	0.4171	0.3863	0.4203	0.3998	0.3779	0.3795	0.396817	0.3171	0.2913	0.2813	0.2943	0.3192	0.3074	0.301767	0.364654
235	Ta_000695	Jinan-13	1	Local cultivar	311.036	196.516	201.108	307.23	187.894	164.079	227.977	179.526	202.05	252.57	132.483	160.986	132.511	176.688	194.905	47.0851	31.4771	31.0709	45.2896	27.0782	24.0632	34.344	17.8648	19.9994	24.9808	13.9022	17.7728	14.725	18.2075	25.7701	0.4819	0.5099	0.4918	0.4692	0.4587	0.4668	0.479717	0.3168	0.3151	0.3148	0.334	0.3514	0.3537	0.330967	0.402086
236	Ta_000486	Jinmai-90	2	Local cultivar	521.615	519.372	460.025	449.114	475.951	371.659	466.289	154.605	230.048	257.28	326.658	353.368	258.554	263.419	323.019	58.9787	58.9332	52.2812	52.4391	57.2334	43.0488	53.8191	17.0485	22.5196	25.9081	31.8701	35.673	24.4774	26.2494	36.3448	0.3599	0.3612	0.3618	0.3717	0.3828	0.3687	0.367683	0.351	0.3116	0.3205	0.3106	0.3213	0.3013	0.319383	0.360809
237	Ta_000708	Jimai1-HB	8	Local cultivar	267.707	258.443	353.373	269.071	377.643	345.612	311.975	253.279	167.482	211.155	182.939	218.557	208.376	206.965	239.357	46.0661	42.257	58.8679	39.0043	57.1561	50.1147	48.911	26.1066	18.6397	23.5023	17.7088	23.5489	21.9293	21.9059	32.7894	0.5477	0.5205	0.5303	0.4614	0.4818	0.4616	0.50055	0.3281	0.3543	0.3613	0.3081	0.343	0.335	0.3383	0.411491
238	Ta_001094	Zhengzhou-17	8	Local cultivar	446.028	487.499	543.801	396.984	435.81	361.185	445.218	133.526	160.089	149.874	238.247	247.101	214.712	190.592	290.066	50.2008	55.5585	60.3318	47.5843	50.3344	43.054	51.1773	14.8313	18.4504	16.1177	27.2149	27.7778	23.615	21.3345	33.4408	0.3583	0.3628	0.3531	0.3815	0.3676	0.3794	0.367117	0.3536	0.3669	0.3423	0.3636	0.3578	0.3501	0.355717	0.372751
239	Ta_000132	Ji-954072-SD	1	Local cultivar	242.18	284.799	202.968	280.061	341.005	245.806	266.136	156.265	44.9221	68.0638	162.793	158.327	89.423	113.299	189.002	34.7161	40.2673	28.4911	39.7023	49.598	34.6606	37.9059	15.4985	5.5125	7.6589	16.4603	16.3889	10.2402	11.9599	24.738	0.4563	0.4501	0.4468	0.4512	0.463	0.4488	0.4527	0.3157	0.3906	0.3582	0.3218	0.3295	0.3645	0.346717	0.398323
240	Ta_000491	Yunhan-719	1	Local cultivar	279.43	428.377	297.871	370.274	351.457	173.849	316.876	208.991	196.823	201.268	192.495	122.719	168.265	181.76	240.836	32.6561	48.3294	33.6064	63.6142	60.3837	28.7319	44.5536	20.9134	20.3692	21.4849	20.2986	12.596	15.3491	18.5019	29.8068	0.372	0.3591	0.3613	0.5469	0.5199	0.5261	0.44755	0.3185	0.3294	0.3398	0.3357	0.3267	0.2904	0.323417	0.388824
241	Ta_000965	Yaanzao	8	Local cultivar	147.525	385.647	434.255	303.486	376.302	292.5	323.286	147.676	104.817	260.36	217.192	213.84	178.648	187.089	231.296	22.2887	59.5557	68.5961	48.5243	59.4746	46.0563	50.7493	15.9921	11.6141	26.2161	23.4086	24.1226	18.0815	19.9058	32.7272	0.4809	0.4916	0.5028	0.5089	0.5031	0.5012	0.498083	0.3447	0.3527	0.3205	0.3431	0.3591	0.3222	0.340383	0.411363
242	Ta_000822	Huimaoafu	1	Local cultivar	473.953	318.68	418.096	442.119	427.057	390.671	411.763	145.897	79.9735	111.921	122.033	163.23	67.4873	115.09	242.835	64.5831	47.4158	62.0024	66.6749	61.6021	53.5395	59.303	16.2065	9.5324	12.6694	13.0443	17.4397	8.1509	12.8405	33.2992	0.4337	0.4736	0.472	0.48	0.4592	0.4362	0.459117	0.3536	0.3794	0.3603	0.3402	0.3401	0.3844	0.359667	0.40479
243	Ta_000335	Karawan-1/Tallo-3//Jadida-2	3	Exotic variety	299.573	321.269	249.352	324.981	286.837	276.024	293.006	147.363	115.643	126.438	98.7225	108.313	126.593	120.512	202.154	33.1542	40.7028	31.0628	38.1628	31.7697	33.743	34.7659	14.9094	12.1236	13.2556	11.5365	11.4802	13.6362	12.8236	23.8633	0.3523	0.4033	0.3965	0.3738	0.3526	0.3891	0.377933	0.322	0.3337	0.364859	0.372	0.3374	0.3429	0.345476	0.372946
244	Ta_000976	Taishan-1	5	Local cultivar	358.534	435.34	469.875	486.658	401.204	498.362	441.662	128.637	139.61	135.276	110.191	123.215	136.373	128.883	264.018	51.0458	59.3609	65.5323	69.1094	57.6642	72.7619	62.5791	14.2727	15.5966	15.113	12.3465	13.9896	14.8535	14.362	35.1429	0.4532	0.434	0.4439	0.452	0.4575	0.4647	0.450883	0.3532	0.3556	0.3413	0.3567	0.3614	0.3467	0.352483	0.399642
245	Ta_000130	Huaimai-20	5	Local cultivar	195.874	251.731	252.848	345.702	401.71	187.735	272.6	113.165	90.236	120.594	124.257	75.7711	116.751	106.796	191.373	25.7025	38.531	34.8391	46.3336	57.9736	27.5533	38.4888	13.8567	11.206	13.8348	13.7609	8.2976	13.7642	12.4534	25.1517	0.4177	0.4872	0.4386	0.4266	0.4594	0.4672	0.44945	0.3898	0.3953	0.3652	0.3525	0.3486	0.3753	0.371117	0.405386
246	Ta_001083	Jimai23-HB	1	Local cultivar	490.6	408.757	565.23	454.69	486.124	436.198	473.6	210.734	188.249	260.094	247.962	249.72	300.312	242.845	316.583	80.7398	68.9951	92.1443	79.0359	71.9717	78.855	78.6236	25.0177	25.3462	29.7779	32.269	29.1011	33.5234	29.1726	47.0003	0.5239	0.5373	0.5189	0.5533	0.4713	0.5754	0.530017	0.3779	0.4286	0.3644	0.4142	0.3709	0.3553	0.385217	0.436996
247	Ta_000384	Bodallin	8	Exotic variety	205.858	167.571	156.687	149.968	207.887	151.341	173.219	73.0401	114.673	102.472	151.724	96.4887	78.8908	102.881	154.375	33.9109	28.3877	26.5454	25.4836	35.0789	26.7431	29.3583	8.6794	13.1331	11.0239	15.9803	10.7541	8.5473	11.353	21.22	0.5244	0.5392	0.504208	0.5409	0.5371	0.5625	0.534718	0.3783	0.3645	0.3424	0.3353	0.3548	0.3449	0.353367	0.42793
248	Ta_000169	Jimai-3	1	Local cultivar	218.971	228.547	359.312	222.274	225.755	220.842	245.95	257.388	238.07	216.682	272.116	229.329	169.836	230.57	232.155	31.1961	35.5619	58.3034	33.5367	33.4946	31.999	37.3486	28.7055	27.4537	22.379	25.2124	22.6798	16.6173	23.8413	29.0898	0.4535	0.4953	0.5165	0.4803	0.4723	0.4612	0.47985	0.355	0.3671	0.3288	0.2949	0.3148	0.3114	0.328667	0.401362
249	Ta_000791	Pingyuan-50	1	Landrace	189.793	243.619	147.391	241.01	137.858	189.207	191.48	320.06	235.034	281.265	170.641	265.061	292.719	260.797	209.436	26.2283	38.1444	20.1506	34.2706	20.8175	27.6364	27.8746	34.7453	25.4865	30.5008	18.0408	31.0965	31.2431	28.5188	27.2466	0.4399	0.4984	0.4352	0.4526	0.4807	0.4649	0.46195	0.3456	0.3452	0.3567	0.3365	0.3734	0.3397	0.349517	0.402347
250	Ta_000370	Caodasui	5	Local cultivar	136.52	102.619	103.908	120.238	93.8204	95.6931	108.8	97.735	79.7814	129.343	143.805	111.574	83.288	107.588	125.64	21.6596	14.3685	15.3895	16.2323	15.012	13.6249	16.0478	11.1138	9.312	14.7322	17.6993	13.7914	9.1008	12.6249	16.5937	0.505	0.4457	0.4714	0.4297	0.5093	0.4532	0.46905	0.362	0.3715	0.3626	0.3918	0.3935	0.3478	0.371533	0.412069
251	Ta_000188	Chang-6359	1	Local cultivar	119.188	148.671	109.892	116.157	139.589	99.0341	122.088	85.3349	71.5107	50.8543	84.1739	162.597	151.944	101.069	125.652	15.7361	17.7037	13.0409	13.1037	17.087	11.7913	14.7438	11.0231	9.4157	6.6561	10.4711	18.4301	15.03	11.8377	15.79	0.4203	0.379	0.3777	0.3591	0.3896	0.379	0.384117	0.4112	0.4191	0.4166	0.396	0.3608	0.3149	0.386433	0.388685
252	Ta_001231	Xinong-1376	1	Local cultivar	96.408	93.1316	107.821	111.272	118.851	88.9049	102.732	114.492	120.169	122.575	111.861	93.0418	56.917	103.176	123.751	11.3805	11.1229	12.8782	12.9728	14.701	10.342	12.2329	13.2452	14.0993	15.2401	14.0778	10.8348	6.9378	12.4058	15.0434	0.3757	0.3802	0.3917	0.3711	0.3937	0.3703	0.38045	0.3682	0.3735	0.3958	0.4006	0.3707	0.388	0.3828	0.386247
253	Ta_001085	Jingnong-79-13	1	Local cultivar	298.217	260.836	334.617	302.23	443.93	279.627	319.909	169.252	157.036	126.659	116.764	139.821	192.503	150.339	226.027	38.5641	34.643	47.743	42.0026	61.6986	41.2705	44.3203	17.3457	17.2627	13.6883	11.8029	14.0945	22.1872	16.0635	28.7801	0.4116	0.4228	0.4542	0.4424	0.4424	0.4698	0.440533	0.3262	0.3499	0.344	0.3218	0.3209	0.3669	0.338283	0.391445
254	Ta_001170	Zhenmai-168	1	Local cultivar	331.384	130.994	146.673	167.582	219.991	138.13	189.126	128.569	195.869	253.652	94.543	363.372	212.034	208.006	175.916	30.7586	12.8113	13.2097	17.0021	21.7262	12.9199	18.0713	13.6024	21.0187	27.4869	10.2701	38.6711	22.9123	22.3269	21.0997	0.2955	0.3113	0.2867	0.3229	0.3144	0.2977	0.30475	0.3368	0.3416	0.3449	0.3458	0.3388	0.344	0.341983	0.347341
255	Ta_001226	Pubing-202	1	Local cultivar	362.85	260.945	324.494	261.696	205.518	214.702	271.701	97.0993	178.491	252.301	108.087	145.747	70.6821	142.068	196.344	50.8337	37.5417	45.9729	39.2346	30.2382	31.3668	39.198	9.7036	17.1799	25.873	10.5341	14.8123	8.6644	14.4612	26.1958	0.4459	0.4579	0.451	0.4772	0.4683	0.465	0.460883	0.3181	0.3064	0.3264	0.3102	0.3235	0.3902	0.329133	0.395185
256	Ta_001181	Avocet	3	Exotic variety	207.159	208.152	347.9	179.774	320.619	279.262	257.144	257.314	192.722	259.546	275.293	346.758	198.977	255.102	232.926	26.6405	28.6796	48.5321	23.9492	43.2281	38.4563	34.9143	29.7269	21.2482	29.9878	30.4269	37.4444	21.5441	28.3964	29.9048	0.4093	0.4386	0.444	0.424	0.4292	0.4383	0.430567	0.3677	0.3509	0.3688	0.3518	0.3437	0.3446	0.354583	0.39356
257	Ta_000930	Taishan-4	8	Local cultivar	177.195	275.24	205.071	271.509	290.464	170.15	231.605	194.723	164.673	192.699	205.039	162.453	184.926	184.085	205.265	27.8329	44.0366	33.3536	38.1587	42.7893	22.4026	34.7623	21.4348	17.6735	20.8045	21.2966	16.426	19.2239	19.4765	26.4186	0.5	0.5093	0.5177	0.4474	0.4689	0.4191	0.477067	0.3504	0.3416	0.3437	0.3306	0.3219	0.3309	0.336517	0.403054
258	Ta_000367	Secese	8	Exotic variety	191.054	168.528	269.865	203.273	312.055	285.307	238.347	151.95	117.832	117.871	126.257	118.761	163.263	132.656	187.415	31.6667	25.2588	45.408	34.486	45.1263	45.2966	37.8737	16.3466	12.8231	13.3028	13.4005	13.9202	18.0425	14.6393	25.7553	0.5276	0.4771	0.5356	0.54	0.4603	0.5054	0.507667	0.3424	0.3464	0.3592	0.3378	0.3731	0.3518	0.351783	0.418369
259	Ta_000387	Hyden	8	Exotic variety	128.274	103.748	171.521	141.612	198.387	246.388	164.988	121.086	101.564	135.159	144.967	175.961	181.866	143.434	158.39	17.5617	13.6801	23.0228	20.6719	28.3279	34.7649	23.0049	13.9167	11.2701	15.5355	15.1572	19.2754	19.0749	15.705	20.4509	0.4358	0.4197	0.4273	0.4647	0.4545	0.4491	0.44185	0.3658	0.3532	0.3513	0.3328	0.3487	0.3339	0.347617	0.395001
260	Ta_000469	Baonong-8865	8	Local cultivar	281.037	327.231	309.282	410.875	232.02	258.385	303.138	122.155	95.1063	136.772	149.323	105.802	128.029	122.865	208.454	40.0166	44.5647	48.4849	65.9803	32.9117	40.1467	45.3508	13.8732	10.4238	14.187	17.1734	11.8042	13.4776	13.4899	28.187	0.4532	0.4335	0.499	0.5112	0.4515	0.4946	0.473833	0.3615	0.3489	0.3302	0.3661	0.3551	0.3351	0.349483	0.406304
261	Ta_001081	Fengkang-7	1	Local cultivar	274.271	252.346	198.369	125.79	175.812	207.19	205.63	200.056	241.633	237.568	256.176	148.956	175.78	210.028	211.526	41.0951	34.6111	26.5032	18.8383	25.3193	31.2938	29.6101	22.2571	25.8557	25.2105	27.4513	17.6381	19.4599	22.9788	25.7845	0.4769	0.4366	0.4253	0.4767	0.4584	0.4808	0.459117	0.3541	0.3406	0.3378	0.3411	0.3769	0.3524	0.350483	0.401724
262	Ta_000806	Freedom	1	Exotic variety	225.986	115.498	167.511	121.149	280.737	164.984	179.311	193.671	157.166	166.431	131.651	131.731	138.029	153.113	171.313	30.1008	15.5773	22.1302	17.5821	37.7248	21.7338	24.1415	19.5411	16.0753	17.0037	13.4146	13.0492	14.3118	15.566	20.8342	0.424	0.4293	0.4205	0.462	0.4277	0.4193	0.430467	0.3212	0.3256	0.3252	0.3243	0.3153	0.33	0.3236	0.383181
263	Ta_000793	Suwon-86	3	Exotic variety	281.256	306.832	382.734	424.428	232.328	398.586	337.694	246.09	203.508	165.155	136.273	145.442	141.84	173.051	243.204	40.7984	40.7782	53.9855	58.8432	31.7689	57.5106	47.2808	24.6713	20.8286	16.9036	14.6862	15.8479	16.0623	18.1666	30.726	0.4617	0.423	0.449	0.4413	0.4353	0.4593	0.444933	0.3191	0.3258	0.3257	0.343	0.3468	0.3605	0.336817	0.392424
264	Ta_000968	Fielder	8	Exotic variety	319.105	323.125	263.701	278.181	354.76	384.5	320.562	76.9167	100.775	137.812	110.073	160.541	150.528	122.774	209.404	47.2106	47.8034	41.1133	40.5269	51.6723	52.919	46.8742	8.6507	10.3926	12.4301	10.7682	15.8333	15.433	12.2513	28.2965	0.4709	0.476812	0.4963	0.4637	0.4636	0.4381	0.468235	0.358	0.3283	0.2871	0.3114	0.3139	0.3263	0.320833	0.394868
265	Ta_000721	Kehong-1	8	Local cultivar	328.677	247.87	387.067	268.99	245.457	294.277	295.389	277.783	282.769	216.956	260.336	243.238	216.823	249.651	260.034	49.2822	38.8471	55.8477	43.843	39.343	45.9951	45.5264	25.7016	24.2103	18.7215	23.8084	21.5368	18.3091	22.048	31.5433	0.4773	0.4989	0.4593	0.5188	0.5102	0.4975	0.493667	0.2945	0.2725	0.2747	0.2911	0.2818	0.2688	0.280567	0.389914
266	Ta_000306	Kauz´S´/Florkwa-1//Goumria-3	1	Exotic variety	313.158	296.581	279.897	226.473	400.14	264.041	296.715	150.942	116.805	105.176	113.116	185.043	167.256	139.723	208.484	50.9687	47.7466	46.0964	39.7943	64.2499	44.4559	48.8853	17.0652	14.0862	11.4187	12.1327	19.1124	17.9383	15.2922	30.238	0.5181	0.5124	0.5242	0.5593	0.5111	0.5359	0.526833	0.3599	0.3839	0.3456	0.3414	0.3288	0.3414	0.350167	0.424229
267	Ta_000931	Chuanyu-6	1	Local cultivar	219.762	287.287	291.244	322.414	345.034	341.189	301.155	184.211	228.021	178.255	178.335	131.427	169.455	178.284	235.398	37.8804	49.5233	50.1993	50.8309	60.8986	54.0603	50.5655	18.3635	25.8978	20.2485	18.7102	12.0234	17.7786	18.837	32.2459	0.5487	0.5231	0.5337	0.5018	0.5618	0.5044	0.528917	0.3173	0.3615	0.3217	0.334	0.2912	0.3351	0.3268	0.417123
268	Ta_000788	Fengchan-1	5	Local cultivar	204.776	262.547	188.829	203.045	245.462	134.494	206.525	205.214	122.355	138.922	165.661	147.112	120.131	149.899	181.387	27.9072	38.9952	27.3154	27.1005	35.2993	21.5228	29.6901	20.4324	12.8735	15.0519	16.6068	13.7909	12.0291	15.1308	22.7993	0.4338	0.4728	0.4605	0.4249	0.4578	0.5094	0.459867	0.3169	0.3349	0.3449	0.3191	0.2984	0.3187	0.32215	0.392513
269	Ta_000986	Penawa	5	Exotic variety	270.596	318.455	380.84	280.47	233.169	313.207	299.456	236.959	197.092	163.572	258.752	150.968	247.13	209.079	249.615	39.8292	46.4995	58.1673	42.7261	39.8653	46.1375	45.5375	23.8067	19.9821	15.3777	25.2606	14.9876	25.1775	20.7654	31.0547	0.4685	0.4648	0.4862	0.4849	0.5442	0.4689	0.48625	0.3198	0.3227	0.2992	0.3107	0.316	0.3243	0.31545	0.399086
270	Ta_000386	Hartog	5	Exotic variety	135.699	212.05	262.969	190.4	297.13	327.8	237.675	150.993	206.64	167.487	93.8704	133.125	78.5547	138.445	188.916	18.8022	31.9642	37.8571	28.5616	46.0702	49.9072	35.5271	16.8255	23.3115	17.4729	11.1658	15.334	9.3703	15.58	25.2151	0.441	0.4798	0.4582	0.4775	0.4935	0.4846	0.472433	0.3547	0.3591	0.3321	0.3786	0.3666	0.3797	0.3618	0.409949
271	Ta_000195	Yunhan-20410	5	Local cultivar	221.839	244.181	206.051	236.31	289.103	377.273	262.459	193.993	135.522	164.228	102.187	82.6399	248.282	154.475	204.211	35.3423	42.6768	33.7064	37.0339	50.5474	60.4031	43.285	23.1417	16.5321	19.0797	11.5004	9.3313	65.4139	24.1665	31.4961	0.5071	0.5563	0.5207	0.4988	0.5565	0.5096	0.524833	0.3797	0.3883	0.3698	0.3582	0.3594	0.8386	0.449	0.456563
272	Ta_000744	Beijing-10	5	Local cultivar	204.092	152.774	183.246	140.171	209.126	138.972	171.397	123.741	232.305	166.158	180.18	98.739	145.216	157.723	180.205	24.5502	19.9794	23.9647	18.8009	25.3356	17.2725	21.6506	10.9865	23.1085	16.5297	18.6802	10.0967	14.8503	15.7086	19.9318	0.3829	0.4163	0.49934	0.4269	0.3856	0.3956	0.417773	0.2826	0.3166	0.2913	0.33	0.3255	0.3131	0.30985	0.374349
273	Ta_000363	Dagmar	8	Exotic variety	200.827	217.066	191.942	255.814	254.491	227.603	224.624	109.67	113.786	119.548	105.199	116.435	91.8752	109.419	171.446	34.6296	34.3418	30.9324	44.147	41.7225	38.1111	37.3141	12.4886	12.4401	13.0811	11.6502	13.0247	10.2236	12.1514	24.5842	0.5489	0.5036	0.513	0.5493	0.5219	0.533	0.528283	0.3625	0.348	0.3513	0.3525	0.3561	0.3542	0.3541	0.426027
274	Ta_000734	AC-vista	8	Exotic variety	97.2052	156.152	99.9405	90.7618	84.2392	83.9398	102.04	78.8815	67.8641	141.484	195.268	118.409	103.458	117.561	128.225	9.1229	15.3024	10.6075	8.1501	7.9653	7.6611	9.80155	9.442	8.6042	14.9239	19.7254	11.9997	10.9371	12.6054	14.1858	0.2987	0.3119	0.3378	0.2858	0.301	0.2905	0.304283	0.381	0.4036	0.3358	0.3215	0.3226	0.3365	0.350167	0.349918
275	Ta_000377	Jing-771	8	Local cultivar	151.76	234.019	160.546	172.921	203.475	226.47	191.532	129.502	122.698	129.056	82.8868	74.5478	147.538	114.371	161.727	19.7287	28.2285	20.8874	22.1777	24.5906	28.0018	23.9358	15.7119	13.2026	15.2837	9.5499	7.9685	16.7931	13.0849	19.8018	0.4138	0.384	0.4141	0.4082	0.3847	0.3936	0.399733	0.3862	0.3425	0.377	0.3667	0.3402	0.3623	0.362483	0.385902
276	Ta_000359	Bodycek	8	Exotic variety	148.244	178.951	179.678	123.023	122.088	214.5	161.081	133.668	155.366	139.605	116.154	194.684	121.23	143.451	156.994	17.3458	21.3834	21.1105	15.6388	15.1127	25.7507	19.3903	14.5714	16.7418	15.6883	11.8994	19.7276	12.1397	15.128	18.8401	0.3725	0.3804	0.374	0.4046	0.394	0.3821	0.3846	0.347	0.343	0.3577	0.3261	0.3225	0.3187	0.335833	0.37195
277	Ta_001092	Youmanghong-7	1	Local cultivar	169.5	205.149	182.567	198.587	189.903	243.827	198.256	158.212	119.859	167.155	209.361	138.639	215.612	168.14	186.658	28.5551	32.9477	32.5066	32.43	29.8279	35.5142	31.9636	16.1942	13.5547	17.1096	21.7078	14.1346	21.6556	17.3927	24.5423	0.5362	0.5112	0.5668	0.5198	0.5	0.4636	0.516267	0.3258	0.36	0.344216	0.33	0.3245	0.3197	0.334036	0.415314
278	Ta_000382	Banks	5	Exotic variety	147.97	178.834	146.15	176.283	151.423	117.749	153.068	69.7621	79.6395	77.7587	93.3168	53.2906	67.6472	73.5691	133.471	23.4364	25.0957	18.1999	24.1535	21.7089	17.0165	21.6018	8.1839	8.345	8.14862	10.68	7.0212	8.91355	8.54871	17.1616	0.5042	0.4467	0.3964	0.4361	0.4563	0.46	0.44995	0.3734	0.3335	0.325652	0.3643	0.4194	0.3987	0.369159	0.404902
279	Ta_000753	Sanyuehuang	1	Landrace	177.806	146.697	152.862	170.813	235.064	166.105	174.891	152.568	143.89	108.704	174.791	130.096	179.084	148.189	173.463	19.3181	19.8776	19.1368	21.0141	24.659	22.4727	21.0797	17.5236	15.6059	11.2749	20.8953	12.4588	17.839	15.9329	19.7986	0.3458	0.4313	0.3985	0.3916	0.3339	0.4306	0.388617	0.3656	0.3452	0.3302	0.3805	0.3048	0.3171	0.340567	0.374872
280	Ta_000159	Hanxuan-10	1	Local cultivar	155.402	242.776	244.172	153.846	202.02	175.066	195.547	103.528	136.227	146.823	139.714	147.073	88.8067	127.029	166.922	23.6084	34.2626	35.0656	21.6734	30.9433	26.6009	28.6924	11.7941	14.9543	15.9728	15.1871	16.2349	10.0756	14.0365	21.9953	0.4836	0.4492	0.4571	0.4484	0.4876	0.4837	0.468267	0.3626	0.3494	0.3463	0.346	0.3514	0.3611	0.3528	0.405553
281	Ta_000749	Baixiaomai	1	Landrace	245.639	194.758	231.834	280.273	156.362	319.164	238.005	273.54	232.619	237.753	230.458	193.761	243.913	235.341	228.804	45.5266	31.6162	35.3329	46.5273	23.9236	47.8135	38.4567	29.2743	24.4848	25.0253	24.6355	21.5197	27.5434	25.4138	30.12	0.59	0.5167	0.4851	0.5284	0.487	0.4769	0.514017	0.3407	0.335	0.342396	0.3403	0.3535	0.3594	0.345216	0.418297
282	Ta_000816	Shaannong-1	1	Local cultivar	269.831	111.872	169.229	185.644	182.321	140.348	176.541	293.362	363.456	300.515	164.771	325.78	349.04	299.487	221.441	44.3481	18.0527	28.7757	30.5417	32.4512	22.3031	29.4121	29.9059	35.9024	32.1643	16.0076	30.8252	32.4392	29.5408	28.2301	0.5232	0.5137	0.5413	0.5237	0.5666	0.5058	0.52905	0.3245	0.3144	0.3407	0.3092	0.3012	0.2958	0.3143	0.412993
283	Ta_000383	Gabo	1	Exotic variety	153.792	166.727	172.418	258.751	172.795	178.916	183.9	82.6211	128.628	63.6132	127.006	135.036	78.9632	102.645	157.761	20.5069	21.9852	24.1486	36.5297	24.2091	25.7551	25.5224	11.654	16.0728	8.2456	18.0798	18.0191	10.4977	13.7615	20.6715	0.4244	0.4197	0.4458	0.4494	0.446	0.4582	0.440583	0.449	0.3977	0.4126	0.4531	0.4247	0.4232	0.426717	0.42099
284	Ta_000417	Changwu-134	5	Local cultivar	165.53	197.672	241.934	237.188	237.504	306.912	231.123	272.504	184.527	195.278	223.47	156.895	209.096	206.962	216.656	25.4696	31.4091	37.3408	38.2431	37.2618	48.9549	36.4466	30.268	20.0002	21.1665	23.3058	18.0292	22.8677	22.6062	28.2685	0.4898	0.5058	0.4913	0.5132	0.4994	0.5077	0.5012	0.3536	0.345	0.365118	0.332	0.3658	0.3481	0.351603	0.416149
285	Ta_001121	Austral	2	Exotic variety	345.245	211.365	313.742	282.094	277.786	212.755	273.831	191.553	118.093	215.558	164.113	190.526	150.468	171.718	207.906	36.0915	23.0875	32.6664	33.1455	30.9637	22.0398	29.6657	22.228	13.0149	23.6018	19.8685	22.0064	17.5217	19.7069	24.5485	0.3328	0.3477	0.3314	0.374	0.3548	0.3297	0.345067	0.3694	0.3508	0.3485	0.3854	0.3677	0.3707	0.365417	0.368628
286	Ta_001232	92R137	1	Local cultivar	231.764	330.97	136.428	257.529	225.383	148.797	221.812	222.797	183.43	91.0493	179.683	153.468	193.262	170.615	202.96	28.1047	38.0035	18.4345	32.391	29.7696	19.9178	27.7702	25.7548	21.6695	11.128	19.6788	18.5624	23.3853	20.0298	23.9442	0.386	0.3655	0.4301	0.4004	0.4204	0.4261	0.40475	0.368	0.376	0.389	0.3486	0.385	0.3852	0.3753	0.391857
287	Ta_001233	Lovrin 10	4	Exotic variety	227.43	218.313	177.202	154.993	188.569	187.364	192.312	207.44	212.372	131.305	164.511	172.988	163.931	175.424	190.368	36.9143	37.305	31.5332	25.5885	28.556	31.7187	31.9359	25.4241	25.3743	15.7726	17.7026	19.7456	19.396	20.5692	25.7523	0.5167	0.5439	0.5664	0.5255	0.482	0.5389	0.5289	0.3901	0.3803	0.3824	0.3425	0.3633	0.3766	0.372533	0.432388
288	Ta_001090	Maoyingafu	2	Local cultivar	285.113	153.226	273.04	166.3	263.106	177.097	219.647	279.767	187.69	201.515	144.38	238.267	150.384	200.334	199.005	30.2608	15.4078	29.896	17.2924	27.4449	18.172	23.079	30.0331	20.7151	22.2432	15.3564	26.0056	16.9818	21.8892	22.8559	0.3378	0.3201	0.3485	0.331	0.332	0.3266	0.332667	0.3417	0.3513	0.3612	0.3386	0.3474	0.3594	0.349933	0.359317
289	Ta_000994	Shanmai	2	Landrace	104.028	92.1934	130.425	193.798	71.8201	122.686	119.158	173.102	119.847	128.247	131.241	111.596	201.187	144.203	145.773	10.1525	8.9711	12.6926	20.121	7.2335	13.7792	12.1583	19.0874	13.4327	13.9756	15.9635	12.8572	21.5517	16.1447	16.4516	0.3107	0.3097	0.3177	0.3305	0.3206	0.3575	0.32445	0.351	0.3568	0.3469	0.3872	0.3667	0.341	0.358267	0.359356
290	Ta_000974	Yangmai-1	1	Local cultivar	269.734	222.223	238.963	209.672	378.895	328.496	274.664	89.734	144.078	121.392	110.047	150.333	135.647	125.205	197.023	30.1794	23.5182	25.6178	22.6597	41.9122	38.3032	30.3651	12.0172	16.9208	14.6776	12.4194	16.2878	15.3092	14.6053	22.8568	0.3561	0.3369	0.3412	0.344	0.3521	0.3712	0.35025	0.4263	0.3738	0.3849	0.3592	0.3449	0.3592	0.374717	0.373464
291	Ta_000729	Orofen	8	Landrace	279.74	264.491	367.958	226.698	301.777	245.55	281.036	290.512	222.714	305.192	314.236	103.463	319.706	259.304	261.148	39.1176	30.6686	41.6597	28.5265	39.4598	32.9429	35.3959	29.2113	21.004	31.0806	31.3666	10.0598	32.7676	25.915	29.1363	0.4451	0.3691	0.3604	0.4005	0.4162	0.427	0.40305	0.3201	0.3002	0.3242	0.3177	0.3095	0.3262	0.316317	0.371594
292	Ta_000699	Hongmangyouzimai	5	Landrace	171.751	130.162	137.751	134.51	161.03	92.9412	138.024	79.9676	81.5009	63.4925	119.793	87.499	72.1266	84.0632	132.245	17.0486	13.5343	14.3235	14.9315	16.0662	9.1899	14.1823	10.268	10.5593	8.0494	14.7304	11.5125	9.3675	10.7478	15.1554	0.316	0.331	0.3227	0.3533	0.3176	0.3147	0.325883	0.4087	0.4124	0.4035	0.3914	0.4188	0.4134	0.408033	0.376452
293	Ta_000314	Safi-1/Zemamra-1	8	Exotic variety	307.874	186.67	342.631	148.382	152.471	168.56	217.765	133.249	40.1085	156.427	134.971	226.738	199.472	148.494	171.59	30.0942	19.3875	33.0908	15.6151	15.8251	15.9133	21.6543	14.0199	5.0695	5.95151	14.377	24.146	20.7349	14.0498	19.2958	0.3111	0.3306	0.3074	0.335	0.3304	0.3005	0.319167	0.3349	0.4023	0.3978	0.3391	0.339	0.3309	0.357333	0.35728
294	Ta_000759	Hongheshangtou	2	Landrace	412.447	366.812	514.736	526.298	226.411	282.471	388.196	196.384	269.8	174.579	219.761	289.996	278.368	238.148	287.915	42.6716	42.6731	47.1094	57.0215	24.2729	29.2421	40.4984	18.0693	25.5653	14.8873	22.1072	28.3138	30.0203	23.1605	30.0387	0.3293	0.3703	0.2913	0.3449	0.3413	0.3295	0.334433	0.2929	0.3016	0.2714	0.3202	0.3108	0.3433	0.3067	0.345471
295	Ta_000771	Jiangdongmen	5	Landrace	112.888	167.131	145.485	135.311	87.5946	119.938	128.058	93.2767	165.881	135.655	142.5	146.332	91.5256	129.195	144.379	15.9615	24.3496	20.2364	18.8871	12.4551	18.3314	18.3702	9.0305	16.8411	13.7726	14.0398	14.1523	9.3542	12.8651	17.5784	0.4501	0.4638	0.4428	0.4443	0.4526	0.4865	0.456683	0.3082	0.3232	0.3133	0.3136	0.3079	0.3253	0.31525	0.389147
296	Ta_000737	Tuotuomai	1	Landrace	94.075	141.823	182.474	278.559	161.205	93.4741	158.602	100.153	110.979	107.287	133.57	72.0317	111.753	105.962	149.742	12.6969	18.3758	24.6793	39.4226	22.0378	12.037	21.5416	10.8951	11.1398	10.7693	15.5118	7.8479	12.1767	11.3901	18.2303	0.4296	0.4124	0.4305	0.4505	0.4351	0.4099	0.428	0.3463	0.3195	0.308875	0.3697	0.3468	0.3571	0.341379	0.388295
297	Ta_001082	Jinan-8	5	Local cultivar	192.687	157.034	188.559	226.22	264.871	200.989	205.06	118.283	96.2717	111.758	215.593	129.116	121.573	132.099	178.366	22.0622	18.2821	20.2428	27.0736	28.5757	24.1163	23.3921	11.8674	10.0528	11.6703	22.4824	15.163	14.2778	14.2523	20.0414	0.3645	0.3706	0.3417	0.3809	0.3434	0.3819	0.363833	0.3194	0.3324	0.3313	0.3319	0.3738	0.3512	0.34	0.366407
298	Ta_000989	Pusa-6	5	Exotic variety	179.115	244.734	159.564	190.74	173.256	175.274	187.114	88.721	122.786	109.571	191.504	113.713	156.921	130.536	172.072	17.0932	23.435	15.3015	19.1515	18.308	18.3202	18.6016	10.5077	12.5241	13.1416	20.9987	12.5277	16.5769	14.3795	18.2493	0.3038	0.3048	0.3052	0.3196	0.3364	0.3327	0.317083	0.377	0.3247	0.3818	0.349	0.3507	0.3363	0.35325	0.355221
299	Ta_000755	Napo-63	8	Exotic variety	432.646	459.144	349.109	400.204	280.565	305.714	371.23	175.75	119.056	170.995	118.264	119.409	65.5617	128.173	233.454	53.8824	56.6853	41.066	48.5019	33.7223	39.727	45.5975	19.5719	13.4255	16.4776	12.9631	13.2102	7.9296	13.9297	28.4508	0.3964	0.393	0.3744	0.3858	0.3826	0.4136	0.390967	0.3545	0.3589	0.3067	0.3489	0.3521	0.385	0.351017	0.379146
300	Ta_000733	Bima-4	8	Landrace	227.438	326.729	199.365	214.515	297.916	345.843	268.634	98.2923	141.568	179.181	101.824	130.686	118.667	128.37	192.738	32.2783	49.3454	28.0781	31.0028	42.2489	47.5681	38.4203	9.5572	15.1458	17.1362	12.6692	17.5127	12.5412	14.0937	25.7557	0.4517	0.4807	0.4483	0.46	0.4514	0.4378	0.454983	0.3095	0.3405	0.3044	0.396	0.4266	0.3364	0.352233	0.400928
301	Ta_000815	Qingchun-5	5	Local cultivar	179.952	115.082	215.444	186.175	169.879	192.985	176.586	98.9222	141.042	121.546	96.9506	82.7145	99.4774	106.775	155.014	21.2049	14.8941	26.5286	21.8902	20.4014	23.6641	21.4306	11.1503	15.9844	13.7749	11.0554	9.747	11.7236	12.2393	18.514	0.3751	0.412	0.392	0.3743	0.3823	0.3903	0.387667	0.3588	0.3607	0.3513	0.363	0.3751	0.3611	0.361667	0.3816
302	Ta_000742	Jinmai-2148	6	Local cultivar	272.665	125.707	292.314	278.243	313.416	285.793	261.356	115.083	127.295	125.931	91.2478	120.934	156.542	122.839	190.228	29.8322	14.184	33.5429	29.4013	35.7426	33.1727	29.3126	11.4777	13.2648	12.4204	10.218	12.0034	15.9975	12.5636	21.6677	0.3483	0.3592	0.3653	0.3364	0.363	0.3695	0.35695	0.3175	0.3317	0.3139	0.3564	0.3159	0.3253	0.326783	0.359696
303	Ta_000743	Xiaoziganzi	5	Landrace	109.957	156.335	150.181	158.745	204.953	164.31	157.414	164.246	174.083	129.55	167.624	127.609	151.218	152.388	168.599	15.4858	22.6394	20.7021	22.0179	29.9185	24.0325	22.466	18.0052	19.3528	14.5863	21.1967	15.7822	18.6154	17.9231	21.0962	0.4483	0.461	0.4388	0.4415	0.4647	0.4656	0.453317	0.3489	0.3539	0.3584	0.4025	0.3937	0.3918	0.374867	0.407929
304	Ta_000348	Mouka-4*2/4/Kea´S´/3/Mn72252//Hd2170/Bow´S´	8	Exotic variety	114.906	90.8231	95.6045	134.748	163.397	81.9295	113.568	122.664	75.6042	109.247	104.257	51.0229	79.5013	90.3826	123.195	12.205	9.0801	11.5831	13.902	18.2131	10.9301	12.6522	14.0683	8.1388	12.4135	11.3908	6.2623	8.3401	10.1023	14.3193	0.3381	0.3182	0.3857	0.3284	0.3548	0.4247	0.358317	0.3651	0.3427	0.3617	0.3478	0.3907	0.3339	0.356983	0.370236
305	Ta_000399	Viginta	1	Exotic variety	115.288	80.5629	91.3663	106.584	56.8664	73.5075	87.3625	75.8276	77.0606	75.7743	83.1053	101.919	95.7381	84.9041	108.458	18.5714	15.6405	16.4246	16.3108	10.9043	14.2794	15.3552	10.4414	11.1203	9.51	10.8655	12.4459	12.5645	11.1579	15.7637	0.5128	0.618	0.5722	0.4871	0.6104	0.6183	0.5698	0.4383	0.4593	0.3995	0.4162	0.3887	0.4177	0.41995	0.461878
306	Ta_000746	Jichun-1016	2	Local cultivar	153.728	147.444	207.127	127.516	180.434	133.427	158.279	89.5074	70.0053	75.8725	42.2101	113.787	75.5082	77.8151	129.41	15.2161	15.8611	20.3967	11.6658	17.5682	11.9487	15.4428	11.9122	8.1816	8.86798	4.9483	13.1713	10.0056	9.5145	15.1658	0.3151	0.3424	0.3135	0.2912	0.3099	0.2851	0.309533	0.4236	0.372	0.403208	0.3732	0.3685	0.4218	0.393718	0.366212
307	Ta_000747	Longchun-8	5	Local cultivar	200.206	170.927	145.812	182.356	145.193	266.145	185.106	183.781	235.113	205.406	193.399	182.05	170.116	194.978	193.128	20.8662	18.4596	14.3537	19.1226	14.5668	29.0016	19.3951	19.8441	26.2596	22.7767	22.9265	20.4473	20.7012	22.1592	21.544	0.3318	0.3438	0.3133	0.3338	0.3194	0.3469	0.3315	0.3437	0.3555	0.353	0.3773	0.3575	0.3873	0.362383	0.363085
308	Ta_000390	Sunelg	8	Exotic variety	104.048	109.165	228.475	115.028	90.6666	114.805	127.031	152.523	99.651	98.9914	107.093	110.81	103.153	112.037	135.392	10.3192	11.707	23.8232	12.0755	8.7073	13.5397	13.362	18.9382	12.4354	12.8052	12.5724	12.9325	12.4616	13.6909	15.9712	0.3157	0.3414	0.3319	0.3342	0.3057	0.3754	0.33405	0.3952	0.3972	0.4118	0.3737	0.3715	0.3845	0.388983	0.372818
309	Ta_000157	Beijing-8	1	Local cultivar	199.211	202.815	175.778	213.215	196.185	238.4	204.267	82.3675	47.1647	89.3842	117.52	119.37	102.781	93.098	155.418	19.2612	20.3439	17.407	19.6198	18.0021	21.811	19.4075	8.6156	5.4168	9.7274	12.3302	12.3612	10.7861	9.87288	16.8272	0.3078	0.3193	0.3152	0.2929	0.2921	0.2912	0.303083	0.333	0.3656	0.3464	0.334	0.3296	0.334	0.340433	0.346267
310	Ta_000738	Jimai6-HB	3	Local cultivar	248.804	190.399	200.185	208.314	216.53	169.512	205.624	93.0544	108.507	86.0772	102.241	118.004	72.8872	96.7951	160.675	40.6582	34.777	32.5389	36.1018	36.6005	28.187	34.8106	12.054	13.9743	11.6685	13.1243	13.9739	9.2156	12.3351	23.6927	0.5202	0.5814	0.5174	0.5516	0.538	0.5293	0.53965	0.4123	0.4099	0.4315	0.4086	0.3769	0.4025	0.40695	0.44747
311	Ta_001005	Hanxuan-3	1	Local cultivar	152.032	163.834	188.193	188.332	209.873	230.327	188.765	233.433	172.869	273.068	239.137	239.461	198.329	226.049	197.461	23.3469	27.6424	30.636	32.6276	36.836	38.5091	31.5997	23.8408	17.4944	26.5716	23.929	24.4344	19.8548	22.6875	26.4371	0.4888	0.5371	0.5182	0.5515	0.5587	0.5322	0.531083	0.3251	0.3221	0.3097	0.3185	0.3248	0.3187	0.319817	0.415514
312	Ta_000362	Cimrmanova	8	Exotic variety	157.988	216.905	221.442	150.417	139.82	273.436	193.335	170.168	164.911	156.874	123.921	165.068	89.5307	145.079	172.102	26.3603	35.1046	35.7907	23.5866	24.0044	44.3457	31.5321	20.3389	18.9108	17.9897	13.8003	19.4886	10.8245	16.8921	24.184	0.5311	0.5152	0.5145	0.4991	0.5465	0.5162	0.520433	0.3805	0.365	0.3712	0.3545	0.3758	0.3848	0.371967	0.429372
313	Ta_000809	Shanqianmai	5	Exotic variety	198.794	177.443	356.323	180.777	303.283	212.729	238.225	174.4	119.58	165.753	117.82	163.685	246.062	164.55	193.326	31.1839	27.5625	55.2218	28.7235	48.5591	32.1055	37.2261	19.9343	13.5471	12.8762	12.0746	15.9529	24.1281	16.4189	26.1903	0.4993	0.4944	0.4933	0.5058	0.5097	0.4804	0.49715	0.3638	0.3606	0.342743	0.3262	0.3102	0.3121	0.335941	0.409565
314	Ta_000971	Paozimai	8	Local cultivar	64.799	51.6731	71.5294	104.448	60.9394	60.996	69.0641	188.788	197.323	168.32	197.315	128.734	157.887	173.061	143.109	9.018	7.2908	10.6656	13.1357	8.2718	8.6142	9.49935	21.8599	20.2467	19.876	20.5013	13.2958	17.4416	18.8702	16.4772	0.443	0.4491	0.4746	0.4003	0.4321	0.4495	0.441433	0.3686	0.3266	0.3759	0.3307	0.3288	0.3516	0.347033	0.394667
315	Ta_001122	Sunset	1	Exotic variety	129.623	355.569	126.088	276.229	206.838	263.155	226.25	327.484	273.636	230.28	172.8	181.141	153.564	223.151	219.71	12.5022	38.4043	13.6372	27.1635	20.5777	28.1125	23.3996	35.6945	33.2935	22.1214	15.3369	16.4076	14.9572	22.9685	23.3939	0.307	0.3438	0.3443	0.313	0.3167	0.34	0.327467	0.3469	0.3873	0.3058	0.2825	0.2883	0.31	0.320133	0.34763
316	Ta_001135	Barbela-Grosso	5	Exotic variety	197.073	404.335	455.989	243.019	258.074	487.954	341.074	212.492	216.378	113.311	207.113	98.9939	170.037	169.721	255.027	18.7809	39.431	49.9176	25.2729	26.3575	48.7697	34.7549	23.2479	23.1108	12.0022	23.5714	11.7339	20.5119	19.0297	26.244	0.3033	0.3104	0.3485	0.331	0.3251	0.3181	0.322733	0.3482	0.34	0.3372	0.3623	0.3773	0.384	0.358167	0.358749
317	Ta_001145	Hezuo-4	8	Local cultivar	80.6452	155.397	125.146	90.1636	125.325	157.852	122.421	107.257	177.634	137.759	173.743	108.48	93.9148	133.131	148.824	7.6111	15.57	12.5565	9.529	13.2458	16.989	12.5836	11.0378	18.4389	14.1874	18.0096	10.5713	9.508	13.6255	15.6469	0.3004	0.3189	0.3112	0.3364	0.3327	0.3426	0.3237	0.3276	0.3304	0.3411	0.33	0.3102	0.3223	0.326933	0.348643
318	Ta_001198	Xinyang-12	2	Local cultivar	103.51	137.676	118.516	88.7499	185.052	198.162	138.611	181.082	71.9062	84.9316	297.757	143.317	242.129	170.187	171.897	15.6867	18.4215	16.185	12.2523	24.6357	27.2709	19.0754	18.2486	7.4506	9.3826	29.0944	14.9759	25.2854	17.4062	19.5946	0.4824	0.4259	0.4347	0.4394	0.4238	0.4381	0.440717	0.3208	0.3298	0.3516	0.311	0.3326	0.3324	0.3297	0.38864
319	Ta_000460	Guixie-3	8	Local cultivar	186.649	122.445	129.822	116.988	90.3283	159.817	134.342	129.768	69.6939	98.8754	86.0764	93.9615	95.7325	95.6846	129.668	31.4163	19.6848	21.7414	17.932	14.7725	26.1414	21.9481	13.7962	6.4573	9.16189	10.6024	10.9461	11.1524	10.3527	17.9879	0.5358	0.5117	0.5331	0.4879	0.5206	0.5171	0.5177	0.3384	0.2949	0.3154	0.3921	0.3708	0.3587	0.34505	0.419471
320	Ta_000163	Jinan-2	2	Local cultivar	100.939	104.979	210.575	270.765	115.486	163.191	160.989	95.9102	86.2427	91.7868	88.6731	106.492	156.212	104.219	144.247	10.728	11.099	22.2648	28.1168	11.8315	17.774	16.969	11.8225	10.7923	11.4873	11.176	14.0599	18.7964	13.0224	17.1004	0.3383	0.3365	0.3297	0.3305	0.3261	0.3467	0.334633	0.3924	0.3983	0.3912	0.4012	0.4203	0.383	0.397733	0.375935
321	Ta_000745	Jiyumai	8	Landrace	183.922	276.118	267.268	212.48	227.567	243.028	235.064	163.102	177.514	159.964	195.639	226.666	183.434	184.387	204.91	28.7614	42.924	39.871	31.5344	36.5364	37.6239	36.2085	16.9618	18.921	17.4069	21.6337	24.5511	18.478	19.6588	27.0444	0.4978	0.4948	0.4749	0.4724	0.5111	0.4928	0.490633	0.331	0.3393	0.3464	0.352	0.3448	0.3206	0.339017	0.408419
322	Ta_000431	Caoxuan-5	5	Local cultivar	241.587	221.035	218.03	217.628	459.135	392.788	291.701	132.716	212.269	197.652	234.208	184.518	222.045	197.235	236.994	34.1499	34.2264	32.2016	31.1586	76.7659	63.3556	45.3097	14.1622	23.0449	21.3393	26.3504	20.7474	25.6611	21.8842	31.3971	0.45	0.4929	0.4701	0.4557	0.5322	0.5134	0.485717	0.3397	0.3456	0.3437	0.3581	0.3579	0.3679	0.35215	0.411162
323	Ta_001006	Wuyimai	8	Local cultivar	189.453	106.875	208.874	186.64	231.46	69.4577	165.46	58.4542	94.3717	99.9393	100.455	105.482	84.7897	90.582	141.508	19.7737	11.0942	21.6487	19.1204	23.4484	7.043	17.0214	7.9799	12.6265	13.1781	12.8994	13.105	11.5251	11.8857	16.6837	0.3322	0.3304	0.3299	0.3261	0.3225	0.3228	0.327317	0.4345	0.4259	0.4197	0.4087	0.3955	0.4327	0.4195	0.38076
324	Ta_000778	Kangdingxiaomai	1	Landrace	190.714	168.2	169.161	127.013	158.795	167.41	163.549	115.622	92.0526	112.785	84.0396	111.744	105.128	103.562	143.361	28.2062	25.4462	23.8493	19.2063	21.8607	25.5637	24.0221	13.1498	11.1502	13.6628	11.0796	12.4285	11.693	12.194	19.4925	0.4708	0.4816	0.4488	0.4813	0.4382	0.4861	0.4678	0.362	0.3856	0.3813	0.4197	0.354	0.3912	0.3823	0.415247
325	Ta_000319	Zemamra-5/Zemamra-5	1	Exotic variety	178.465	209.685	225.795	154.841	154.648	206.499	188.322	152.122	158.444	262.972	406.243	239.008	213.684	238.746	212.815	26.1249	30.3855	32.3788	19.8268	21.1687	29.6961	26.5968	15.5501	18.5032	26.9184	44.2409	25.8286	22.3417	25.5638	25.6199	0.466	0.4613	0.4565	0.4076	0.4357	0.4578	0.447483	0.3254	0.3717	0.3258	0.3466	0.344	0.3328	0.34105	0.394689
326	Ta_000768	Amazon	5	Exotic variety	98.634	223.803	187.872	199.113	221.121	79.3538	168.316	72.3862	78.082	91.7856	108.908	110.883	86.282	91.3878	142.604	13.5149	31.7917	26.6933	29.9422	28.1523	11.9514	23.6743	8.0846	8.9397	10.5099	12.8807	13.0661	9.9347	10.5693	18.7345	0.4362	0.4522	0.4217	0.4787	0.4053	0.4794	0.445583	0.3555	0.3644	0.3699	0.3765	0.3751	0.3665	0.367983	0.403048
327	Ta_001217	Rieti	5	Exotic variety	237.501	367.378	429.431	311.336	289.452	277.478	318.763	130.097	266.025	224.426	217.813	294.354	263.082	232.633	254.863	21.6156	31.4567	38.4648	29.6255	24.1556	26.1823	28.5834	13.7695	26.4523	21.817	22.6803	29.3702	25.7466	23.306	25.5157	0.2897	0.2726	0.2851	0.3029	0.2656	0.3004	0.28605	0.3369	0.3165	0.3094	0.3314	0.3176	0.3115	0.32055	0.33394
328	Ta_000921	Lumai-21	3	Local cultivar	233.224	227.523	267.38	270.627	191.745	252.427	240.488	186.916	180.624	187.049	168.57	212.281	192.061	187.917	206.017	25.7855	23.9046	26.7531	27.0646	19.6723	24.7651	24.6575	20.0116	21.1465	21.5799	18.5996	22.3256	21.6169	20.88	23.0747	0.3519	0.3344	0.3185	0.3183	0.3266	0.3123	0.327	0.3408	0.3727	0.3672	0.3512	0.3348	0.3583	0.354167	0.358839
329	Ta_000765	Baipu	1	Landrace	220.546	222.471	150.82	180.578	338.917	213.892	221.204	315.788	197.69	267.729	282.791	317.461	305.177	281.106	231.237	31.6206	33.0655	20.7321	27.5555	47.9631	30.2456	31.8637	32.6233	21.0703	27.6586	30.9972	31.8866	33.6051	29.6402	29.2105	0.4564	0.4731	0.4376	0.4857	0.4505	0.4501	0.4589	0.3288	0.3393	0.3133	0.3489	0.3197	0.3505	0.333417	0.395953
330	Ta_001091	Shannong-9	8	Local cultivar	162.662	272.808	155.992	157.962	281.287	144.527	195.873	269.557	213.381	218.184	130.96	93.7137	180.826	184.437	192.657	21.3895	37.3619	19.4306	21.2573	40.2655	18.1556	26.3101	29.5932	23.7698	24.7279	14.1535	9.6515	19.2044	20.1834	23.4421	0.4186	0.4359	0.3965	0.4284	0.4557	0.3999	0.4225	0.3495	0.3546	0.3608	0.344	0.3278	0.3381	0.3458	0.387933
331	Ta_000998	Tumangmai	4	Landrace	186.343	138.599	172.787	247.425	109.99	145.431	166.762	87.1978	109.504	38.2619	90.6207	127.673	117.318	95.096	146.676	20.7675	18.9664	19.064	30.7248	13.9951	19.2672	20.4642	10.0244	11.8284	4.4571	11.4087	12.6417	14.5026	10.8105	17.5936	0.3548	0.4356	0.3512	0.3953	0.405	0.4217	0.393933	0.3659	0.3438	0.3708	0.4007	0.3152	0.3935	0.364983	0.3848
332	Ta_000874	Fife	4	Exotic variety	123.018	112.167	171.518	132.466	207.984	88.0655	139.203	152.173	113.124	72.9688	99.5863	90.1997	136.187	110.707	143.022	12.39	11.3293	16.8185	14.3771	20.6734	8.5406	14.0215	18.8017	13.1605	8.1626	11.5396	11.5722	16.446	13.2804	16.0669	0.3206	0.3215	0.3121	0.3455	0.3164	0.3087	0.3208	0.3933	0.3703	0.3561	0.3688	0.4084	0.3844	0.380217	0.365467
333	Ta_000430	Yuanzhuo-3	4	Local cultivar	161.145	97.3755	163.458	180.073	183.399	151.353	156.134	164.642	125.305	112.265	107.939	154.381	68.2357	122.128	148.676	23.9921	13.496	22.6557	26.8128	26.7752	21.0491	22.4635	20.3463	15.4854	14.4416	13.8642	19.8277	8.0698	15.3392	20.1022	0.424135	0.4412	0.4473	0.474	0.4647	0.4427	0.449006	0.3934	0.3934	0.4095	0.4089	0.4088	0.3764	0.3984	0.414346
334	Ta_001044	Nongda-183	3	Local cultivar	149.346	227.194	143.127	170.766	250.096	245.665	197.699	126.665	67.5556	80.3464	93.129	110.969	69.2986	91.3272	153.044	13.2539	19.9719	13.8891	14.6649	23.2386	22.69	17.9514	14.4325	7.7456	9.8192	11.185	12.858	8.3179	10.7264	16.5956	0.2825	0.2798	0.3089	0.2734	0.2958	0.294	0.289067	0.3627	0.365	0.389	0.3823	0.3688	0.3821	0.374983	0.353123
335	Ta_000878	Baihuomai	4	Landrace	115.523	79.0337	198.574	99.0846	108.978	127.521	121.452	162.452	119.739	129.88	83.199	101.655	97.7969	115.787	133.024	11.2595	7.6617	19.8942	9.2725	10.322	12.8186	11.8714	17.1089	13.259	13.7122	8.9578	9.9913	10.4356	12.2441	14.8424	0.3102	0.3086	0.3189	0.2979	0.3015	0.32	0.309517	0.3352	0.3525	0.3361	0.3427	0.3129	0.3397	0.336517	0.347107
336	Ta_001056	Xinong-612	5	Local cultivar	79.9954	128.72	94.0198	138.884	140.915	86.146	111.447	92.8374	102.345	87.9613	103.032	49.5867	114.334	91.6827	126.004	8.4105	12.9979	8.9453	14.5127	14.5306	9.0353	11.4054	10.8919	11.9448	9.0002	12.3374	5.4183	13.3043	10.4828	13.9864	0.3347	0.3214	0.3028	0.3326	0.3282	0.3339	0.3256	0.3734	0.3715	0.3257	0.3812	0.3478	0.3704	0.361667	0.360875
337	Ta_000851	Penny	5	Exotic variety	68.9362	136.172	91.4228	161.266	81.4783	117.153	109.405	130.376	145.765	154.675	209.831	188.452	124.784	158.981	147.807	10.8051	22.4499	14.7469	24.353	12.0809	17.8552	17.0485	15.6158	17.8661	17.305	25.3425	21.5224	16.5636	19.0359	19.4419	0.4989	0.5248	0.5134	0.4807	0.472	0.4851	0.495817	0.3813	0.3901	0.3561	0.3844	0.3635	0.4225	0.382983	0.42483
338	Ta_001023	Heputou	4	Landrace	285.325	317.474	196.958	109.36	205.921	221.09	222.688	129.201	136.046	137.977	171.942	173.926	149.182	149.712	187.221	38.6337	49.3078	31.1525	16.5365	33.3625	35.2615	34.0424	15.3146	15.3781	16.699	19.5643	19.8178	16.5719	17.2243	25.2764	0.431	0.4944	0.5035	0.4813	0.5157	0.5077	0.488933	0.3773	0.3598	0.3852	0.3622	0.3627	0.3536	0.3668	0.417128
339	Ta_001210	Xuzhou-8	4	Local cultivar	215.999	92.2072	141.763	236.859	174.646	179.363	173.473	108.605	70.6766	80.6686	64.6159	155.387	142.001	103.659	143.867	28.8641	12.6874	18.4688	35.3822	28.7304	28.262	25.3991	14.3512	9.2724	9.9048	8.3794	19.7794	17.5961	13.2139	20.4137	0.4254	0.438	0.4147	0.4755	0.5236	0.5016	0.463133	0.4206	0.4176	0.3908	0.4128	0.4052	0.3944	0.4069	0.421903
340	Ta_000785	Zipi	4	Landrace	73.4543	77.5885	120.934	247.068	195.715	64.6729	129.905	75.0844	144.679	123.155	95.0094	179.366	94.2583	118.592	135.184	12.3411	10.5928	17.4353	31.2721	26.6283	9.3977	17.9445	9.2729	16.7972	14.2991	9.8662	18.9213	10.6935	13.3084	17.5852	0.5348	0.4346	0.4589	0.4029	0.4331	0.4625	0.454467	0.3931	0.3696	0.3612	0.3305	0.3358	0.3611	0.35855	0.402865
341	Ta_001055	Shaanhe-6	4	Local cultivar	113.269	133.044	96.5977	138.252	136.013	135.647	125.47	96.5559	78.9598	111.958	131.925	105.499	105.529	105.071	131.846	18.2543	18.5848	13.6514	19.329	18.8045	19.5262	18.025	10.7334	7.917	12.9202	15.4258	12.3608	12.0689	11.9044	17.0766	0.513	0.4446	0.4498	0.445	0.4401	0.4582	0.45845	0.3538	0.3192	0.3673	0.3722	0.373	0.364	0.35825	0.404095
342	Ta_000780	Yuqiumai	4	Landrace	197.274	108.906	75.0638	92.0776	92.6176	111.037	112.829	138.603	133.054	135.137	149.81	159.531	98.7324	135.811	138.55	32.2867	15.9327	13.6374	13.7442	14.885	15.4481	17.6557	14.8704	14.5859	14.9427	16.5368	17.5171	11.0209	14.9123	18.0906	0.521	0.4657	0.5783	0.4751	0.5116	0.4428	0.499083	0.3415	0.3489	0.352	0.3514	0.3495	0.3553	0.349767	0.41483
343	Ta_001079	Chuangmai-22	4	Local cultivar	313.912	240.903	257.604	205.661	249.772	229.555	249.568	111.28	129.678	216.776	133.426	124.764	141.48	142.901	190.197	36.9667	30.5719	29.5301	23.5146	28.5845	25.6994	29.1445	11.8742	13.2615	22.2951	14.9124	12.4677	14.6915	14.9171	22.5075	0.3748	0.404	0.3649	0.3639	0.3643	0.3564	0.371383	0.3397	0.3255	0.3274	0.3558	0.3181	0.3305	0.332833	0.366535
344	Ta_000740	Yannong-15	4	Local cultivar	436.264	410.96	274.108	404.534	399.563	346.535	378.661	133.501	111.859	171.25	141.644	122.101	163.411	140.628	242.051	48.5968	43.5418	29.6449	44.7895	42.0111	36.9405	40.9208	15.1745	12.9982	18.4855	16.5445	13.2355	18.6755	15.8523	27.3925	0.3546	0.3373	0.3443	0.3524	0.3347	0.3393	0.343767	0.3618	0.3699	0.3436	0.3718	0.345	0.3638	0.359317	0.366157
345	Ta_000786	Ardito	4	Exotic variety	169.105	145.627	125.49	169.851	107.249	238.017	159.223	122.081	128.697	150.546	112.783	142.973	121.917	129.833	151.667	23.0788	21.0778	17.1758	24.7774	16.3411	37.1108	23.2603	12.8188	14.6602	15.0789	13.0193	14.5647	12.2353	13.7295	19.7899	0.4344	0.4607	0.4357	0.4643	0.485	0.4963	0.462733	0.3342	0.3626	0.3188	0.3674	0.3243	0.3194	0.337783	0.398691
346	Ta_001021	Tumai	4	Landrace	145.825	236.37	255.472	262.262	189.199	131.09	203.37	95.7944	149.399	166.012	138.322	155.904	107.279	135.452	172.191	16.1841	25.2958	30.7075	28.9039	20.8649	14.3471	22.7172	9.9766	16.2475	16.8371	14.2145	16.0062	11.4052	14.1145	19.7291	0.3533	0.3406	0.3826	0.3508	0.351	0.3484	0.35445	0.3315	0.3462	0.3228	0.3271	0.3268	0.3384	0.332133	0.360647
347	Ta_000996	Chiyacao	4	Landrace	152.445	136.953	216.434	150.381	109.127	244.077	168.236	169.88	259.233	192.753	113.424	86.9808	174.072	166.057	178.673	19.4398	17.6472	29.5241	19.0978	15.7227	32.9	22.3886	17.0655	26.8845	19.364	12.2125	8.9452	16.1107	16.7637	20.6209	0.4059	0.4102	0.4342	0.4042	0.4586	0.4291	0.4237	0.3198	0.3301	0.3312	0.3427	0.3274	0.2946	0.3243	0.381155
348	Ta_000353	Chinese-Spring	4	Landrace	99.1971	48.8706	52.4791	65.2054	91.4387	84.5603	73.6252	99.258	122.85	112.009	185.713	148.105	143.366	135.217	126.97	15.2046	7.6267	6.9334	8.9766	12.4257	10.1534	10.2201	10.9941	13.04	12.9513	19.772	15.0473	14.5789	14.3973	15.0352	0.4879	0.4967	0.4205	0.4382	0.4326	0.3822	0.443017	0.3526	0.3379	0.3681	0.3389	0.3234	0.3237	0.340767	0.393103
349	Ta_000928	Baiyoumai	2	Landrace	120.483	177.41	104.339	188.552	190.405	210.45	165.273	130.559	131.502	92.3775	124.725	97.703	119.34	116.034	156.317	17.231	22.4475	13.5962	20.7024	26.9751	29.0179	21.6617	14.0724	14.7642	10.1357	13.5675	10.0191	12.5538	12.5188	18.7103	0.4552	0.4028	0.4148	0.3495	0.451	0.4389	0.4187	0.3431	0.3574	0.3493	0.3463	0.3264	0.3348	0.342883	0.385691
350	Ta_000932	Colotana	2	Exotic variety	122.641	84.9863	236.266	184.268	140.124	188.087	159.395	120.043	186.216	163.538	153.359	258.086	121.705	167.158	164.313	18.254	12.4525	32.1635	23.7077	18.8021	27.0608	22.0734	11.806	17.9688	15.7815	15.8955	26.5378	12.7472	16.7895	20.5097	0.4738	0.4664	0.4333	0.4095	0.4271	0.458	0.444683	0.3131	0.3072	0.3124	0.3299	0.3273	0.3334	0.32055	0.386909
351	Ta_000783	Czech-G377	5	Exotic variety	205.657	190.268	172.025	138.615	307.889	197.059	201.919	83.2043	158.946	148.516	136.527	83.8434	101.439	118.746	171.436	22.9255	23.3682	19.4488	14.0745	34.113	23.4148	22.8908	8.8368	16.4461	14.8397	13.2597	8.9368	10.3947	12.119	19.029	0.3548	0.3909	0.3599	0.3232	0.3527	0.3782	0.35995	0.3381	0.3294	0.3181	0.3091	0.3393	0.3262	0.3267	0.360669
352	Ta_000203	Fengchan-3	5	Local cultivar	172.422	164.359	150.994	225.238	123.93	175.084	168.671	34.084	73.5207	78.5487	77.7989	103.125	95.5401	77.1029	136.231	17.3269	16.2454	15.8707	21.8058	13.2041	18.9375	17.2317	3.4488	8.0039	8.55209	9.4491	12.2652	11.763	8.91368	15.6224	0.3199	0.3146	0.3346	0.3082	0.3391	0.3443	0.326783	0.3221	0.3465	0.3533	0.3866	0.3786	0.3919	0.363167	0.361771
353	Ta_000826	Timilia	1	Exotic variety	246.272	68.5057	136.429	123.17	93.0935	101.544	128.169	62.8937	85.5758	62.4963	44.9069	107.556	64.2914	71.2867	117.609	32.2633	7.5835	17.1862	14.9364	10.0202	11.8451	15.6391	7.7706	9.2629	6.7976	5.5238	13.4493	7.4479	8.37535	14.8035	0.417	0.3524	0.401	0.386	0.3426	0.3713	0.378383	0.3933	0.3445	0.3462	0.3915	0.398	0.3687	0.3737	0.382518
354	Ta_000764	Hongxiuzi	8	Landrace	157.337	196.575	117.788	194.64	215.895	147.2	171.573	162.929	178.608	189.533	125.489	378.472	188.759	203.965	171.58	23.4259	30.1972	19.8789	30.7779	34.3874	23.5365	27.034	16.5932	19.8067	21.0195	13.338	37.2416	20.9329	21.4887	24.2219	0.4739	0.489	0.5372	0.5033	0.507	0.509	0.503233	0.3242	0.353	0.3513	0.3383	0.3132	0.373071	0.342179	0.413683
355	Ta_001026	Glenlea	8	Exotic variety	227.947	204.158	190.516	202.53	265.162	289.908	230.037	136.06	129.287	105.913	141.279	99.0027	121.26	122.134	183.861	22.2027	19.3695	20.3888	19.4838	26.7256	28.6358	22.801	15.962	15.4476	14.0831	16.5446	11.5752	13.9011	14.5856	19.9424	0.31	0.302	0.3407	0.3062	0.3208	0.3144	0.315683	0.3734	0.3803	0.4233	0.3728	0.3722	0.3649	0.38115	0.36407
356	Ta_000877	Aurora	2	Exotic variety	348.544	129.711	318.543	339.558	145.611	352.063	272.339	186.142	101.212	241.196	156.932	176.482	183.368	174.222	205.987	49.1362	20.4351	48.2553	52.0641	20.4309	52.141	40.4104	22.1903	11.7741	28.4194	18.6978	21.7806	22.5375	20.9	29.1361	0.4487	0.5015	0.4822	0.4881	0.4466	0.4714	0.473083	0.3795	0.3703	0.3751	0.3793	0.3928	0.3912	0.381367	0.4167
357	Ta_000634	Baimaizi	8	Landrace	179.514	189.762	211.075	263.851	225.584	131.593	200.23	108.835	261.894	119.393	132.7	134.285	90.7096	141.303	184.603	26.8134	30.391	32.9049	38.1484	36.7856	20.1388	30.8637	10.9936	26.4667	12.0199	14.075	13.0126	9.7145	14.3804	22.9619	0.4754	0.5098	0.4962	0.4602	0.5191	0.4871	0.4913	0.3215	0.3217	0.3205	0.3376	0.3084	0.3409	0.3251	0.403994
358	Ta_000762	Krac66	2	Exotic variety	450.388	625.681	447.371	622.739	611.122	553.762	551.844	121.365	103.205	129.753	159.509	158.077	161.466	138.896	309.725	62.8301	86.06	61.5883	81.1783	83.158	75.9583	75.1288	13.8718	12.1727	14.8314	17.5652	19.0386	18.1235	15.9339	40.5698	0.444	0.4378	0.4382	0.4149	0.4331	0.4366	0.4341	0.3638	0.3754	0.388966	0.3505	0.3834	0.3573	0.369894	0.399854
359	Ta_001029	Wanyuan-66	8	Local cultivar	212.552	134.315	224.808	218.942	144.504	239.745	195.811	109.82	157.924	148.156	125.167	101.983	121.106	127.359	170.455	29.5568	18.1229	32.2096	29.5305	18.3699	31.5696	26.5599	11.3318	16.9287	15.8821	13.2479	9.8576	11.7074	13.1592	20.8387	0.4426	0.4295	0.4561	0.4293	0.4046	0.4192	0.430217	0.3284	0.3412	0.320105	0.3369	0.3077	0.3351	0.328234	0.384644
360	Ta_001036	Qianjiaomai	8	Local cultivar	294.901	316.854	146.488	246.669	309.618	179.804	249.056	143.612	126.286	130.333	109.578	143.254	164.03	136.182	190.024	50.0179	50.3121	23.0559	38.0157	49.8416	31.4343	40.4462	13.9531	11.9541	11.9776	11.1555	14.3481	16.2562	13.2741	26.2193	0.5399	0.5054	0.501	0.4906	0.5124	0.5565	0.517633	0.3093	0.3013	0.2925	0.3241	0.3188	0.3155	0.31025	0.407829
361	Ta_000829	Abyssinian-43	8	Exotic variety	238.615	166.213	176.88	168.943	112.471	89.7586	158.814	137.368	153.016	228.741	158.444	65.1218	155.027	149.62	163.724	34.4552	22.2288	25.6051	24.5438	16.032	12.5294	22.5657	14.9647	16.347	23.5501	15.9087	7.0318	16.0768	15.6465	20.2596	0.4596	0.4257	0.4608	0.4624	0.4537	0.4443	0.451083	0.3468	0.3401	0.3277	0.3196	0.3437	0.3301	0.334667	0.39376
362	Ta_000635	Zijiehong	8	Landrace	203.098	205.384	182.647	140.938	127.13	168.366	171.26	172.002	179.65	159.352	176.704	155.883	172.553	169.357	177.774	29.7462	31.9938	28.8853	24.8019	22.5242	30.2674	28.0365	18.7217	19.2924	18.3281	19.6726	17.8756	19.3176	18.868	23.6	0.4662	0.4958	0.5034	0.5602	0.564	0.5722	0.526967	0.3465	0.3418	0.3661	0.3544	0.365	0.3564	0.355033	0.425899
363	Ta_001207	Dongfanghong-3	8	Local cultivar	197.397	158.257	231.682	222.161	198.441	194.784	200.454	166.245	140.064	131.636	143.407	148.129	107.063	139.424	175.06	30.9544	23.4814	36.5614	34.9165	31.2275	31.1344	31.3793	17.8209	14.985	14.2253	15.4055	16.6726	11.6247	15.1223	23.4452	0.4991	0.4723	0.5023	0.5003	0.5009	0.5088	0.497283	0.3412	0.3405	0.344	0.3419	0.3583	0.3456	0.34525	0.412721
364	Ta_001201	Xiaobaimang	7	Landrace	151.449	258.517	170.361	187.196	164.787	202.762	189.179	140.75	88.7668	118.425	113.235	100.825	133.635	115.94	160.174	24.0463	40.864	25.4399	29.3572	24.5399	34.8451	29.8487	15.0705	9.7072	12.9516	12.6874	10.4853	13.2097	12.3519	21.7924	0.5054	0.5032	0.4753	0.4992	0.474	0.547	0.500683	0.3408	0.3481	0.3478	0.3567	0.331	0.3146	0.339833	0.412047
365	Ta_001200	Boai-7023	8	Local cultivar	121.644	127.578	186.052	147.499	82.783	81.4107	124.494	123.362	128.339	131.433	119.418	142.807	140.961	131.054	140.286	18.7209	21.474	31.174	23.38	12.4665	13.1472	20.0604	13.3723	14.0253	14.3643	12.8019	16.8323	15.6151	14.5019	18.857	0.4899	0.5358	0.5333	0.5046	0.4794	0.514	0.5095	0.345	0.3479	0.356309	0.3412	0.3752	0.3526	0.353035	0.419399
366	Ta_001143	Baiyoubao	4	Local cultivar	239.101	166.465	191.326	137.963	244.197	109.668	181.453	130.988	114.017	168.042	124.173	120.85	89.4497	124.586	158.363	25.0941	17.1604	20.6719	14.3978	27.6223	12.0531	19.4999	14.0705	11.9507	17.1748	13.3673	12.7157	9.1605	13.0732	18.0926	0.3341	0.3281	0.3439	0.3322	0.3601	0.3498	0.341367	0.3419	0.3336	0.3253	0.3427	0.3349	0.326	0.334067	0.356924
367	Ta_001144	Jinan-16	3	Local cultivar	179.738	283.078	181.663	148.17	208.847	230.134	205.272	125.555	132.903	60.6583	176.186	109.68	148.737	125.62	180.321	17.1109	26.4379	16.9474	14.6757	20.0443	24.9004	20.0194	14.6578	14.4803	5.9662	18.6283	12.9644	14.7564	13.5756	18.4853	0.303	0.2973	0.297	0.3153	0.3055	0.3444	0.310417	0.3716	0.3468	0.3131	0.3366	0.3763	0.3158	0.343367	0.349695
368	Ta_001158	Mara	4	Exotic variety	190.412	255.449	131.527	303.328	208.761	139.185	204.777	131.646	107.206	139.481	124.761	183.453	115.583	133.688	168.37	29.6308	41.5545	21.4188	45.9967	33.1911	22.1971	32.3315	13.9303	11.8313	14.7378	13.9976	19.4595	13.3992	14.5593	23.5948	0.4953	0.5178	0.5184	0.4827	0.5061	0.5076	0.50465	0.3368	0.3513	0.3363	0.3571	0.3376	0.369	0.348017	0.416104
369	Ta_001223	Hongliaomai	4	Landrace	126.074	107.135	222.532	168.47	134.655	145.248	150.686	123.82	158.499	185.802	78.6443	184.691	171.135	150.432	151.088	22.5984	16.7238	36.0245	26.3469	23.8402	24.4608	24.9991	14.554	19.4728	21.2283	9.3298	22.3909	19.9808	17.8261	22.0324	0.5706	0.4969	0.5153	0.4978	0.5636	0.5361	0.53005	0.3741	0.3911	0.3637	0.3776	0.3859	0.3716	0.377333	0.434375
370	Ta_001169	Mangmai	4	Landrace	185.996	158.892	193.222	86.1648	88.3429	128.738	140.226	140.842	157.971	151.743	120.569	154.852	219.837	157.636	156.65	19.202	17.3709	20.1281	8.5119	10.9503	15.172	15.2225	15.7145	17.7263	17.0281	13.0301	17.572	23.1599	17.3718	18.1007	0.3286	0.348	0.3316	0.3144	0.3946	0.3751	0.348717	0.3552	0.3572	0.343132	0.344	0.3612	0.3353	0.349339	0.364476
371	Ta_001159	Huangguaxian	4	Landrace	150.219	152.238	193.593	221.382	135.726	129.673	163.805	109.506	107.809	117.794	88.2159	107.487	90.6213	103.572	144.709	23.9547	23.3194	31.4291	34.3228	21.5562	18.8936	25.5793	13.2287	12.9777	13.6086	10.9179	12.2866	11.3929	12.4021	20.1709	0.5076	0.4876	0.5168	0.4935	0.5055	0.4638	0.4958	0.3845	0.3832	0.3677	0.394	0.3639	0.4002	0.38225	0.42458
372	Ta_001168	Songhuajiang-1	4	Exotic variety	231.125	280.987	321.65	198.279	171.223	235.802	239.844	203.358	188.74	225.723	210.597	225.115	161.314	202.474	211.343	38.7837	44.6196	50.1665	33.4277	23.4648	32.0897	37.092	24.902	22.8588	25.4978	23.8169	26.3954	21.1809	24.1086	29.0939	0.5341	0.5055	0.4965	0.5366	0.4362	0.4332	0.49035	0.3898	0.3855	0.3596	0.36	0.3732	0.4179	0.381	0.422343
373	Ta_001165	Sifangmai	4	Landrace	123.264	96.0154	108.207	119.113	88.6751	132.501	111.296	143.545	115.627	208.089	187.494	198.476	176.175	171.568	145.924	15.92	12.3779	14.0268	15.9624	11.9182	18.3848	14.765	18.5012	15.3061	25.167	25.3894	26.5607	23.2304	22.3591	19.8415	0.4111	0.4104	0.4126	0.4266	0.4278	0.4417	0.4217	0.4103	0.4214	0.385	0.431	0.426	0.4197	0.415567	0.410962
374	Ta_001160	Fumai	3	Landrace	297.371	195.535	309.742	260.673	202.176	102.227	227.954	127.341	190.667	171.787	165.587	133.978	205.066	165.738	199.035	43.9289	29.1106	45.1618	35.0401	28.7102	16.221	33.0288	17.3777	25.0417	22.5621	20.6399	17.4576	27.0563	21.6892	26.6027	0.4702	0.4739	0.4641	0.4279	0.452	0.5051	0.465533	0.4344	0.4181	0.4132	0.3968	0.4148	0.42	0.416217	0.425815
375	Ta_001161	Meiqianwu	4	Landrace	294.918	489.587	529.351	286.552	349.761	491.858	407.004	210.363	315.371	188.646	190.389	178.756	165.544	208.178	290.925	42.1394	67.5228	72.82	40.8147	49.0773	69.4783	56.9754	24.0982	34.9883	19.0227	21.3758	18.096	18.0505	22.6053	36.1573	0.4548	0.439	0.4379	0.4534	0.4466	0.4496	0.446883	0.3646	0.3531	0.321	0.3574	0.3222	0.3471	0.344233	0.395552
376	Ta_001230	Mazhamai	4	Landrace	99.3126	137.615	113.342	157.016	105.127	199.507	135.32	248.273	233.459	212.184	218.323	278.93	212.042	233.868	183.674	11.8365	14.2236	11.5143	16.2147	11.6418	20.0555	14.2477	29.5047	29.726	25.1257	24.1859	32.9369	26.1379	27.9362	21.7859	0.3794	0.329	0.3234	0.3287	0.3525	0.32	0.338833	0.3783	0.4053	0.3769	0.3526	0.3759	0.3924	0.380233	0.371494
377	Ta_000446	Flanders	1	Exotic variety	581.788	731.618	614.337	572.247	725.787	645.078	645.142	103.442	158.45	142.726	147.522	78.7224	146.626	129.581	349.517	58.2689	74.0809	65.9507	60.325	75.3667	71.0685	67.5101	11.8142	19.3525	17.4347	17.7337	10.6693	18.2383	15.8738	37.6188	0.3188	0.3223	0.3417	0.3356	0.3305	0.3507	0.333267	0.3635	0.3888	0.3899	0.3826	0.4314	0.3959	0.392017	0.37357
378	Ta_000447	Centrum	4	Exotic variety	247.845	114.606	102.443	164.263	148.109	99.9666	146.205	134.31	153.168	147.379	75.1218	78.0118	113.18	116.862	145.117	46.6618	21.5799	19.3955	26.8558	27.6863	17.4867	26.611	16.5525	16.406	15.7871	9.332	9.8766	14.6414	13.7659	21.0915	0.5993	0.5994	0.6027	0.5204	0.595	0.5568	0.578933	0.3923	0.3409	0.3813	0.3954	0.403	0.4118	0.38745	0.454075
379	Ta_000459	Tabasco	4	Exotic variety	142.224	89.3825	121.542	110.63	101.994	135.908	116.947	97.3684	101.703	102.818	109.308	91.2474	33.8435	89.3813	123.949	15.7227	10.1978	13.867	11.3519	10.7845	13.8847	12.6348	11.8121	13.0145	14.0433	14.3022	11.9274	4.3849	11.5807	14.8808	0.3519	0.3632	0.3371	0.3266	0.3366	0.3252	0.3401	0.3862	0.4073	0.4348	0.4165	0.4161	0.4124	0.412217	0.382596
380	Ta_000391	Banquet	4	Exotic variety	225.382	200.052	234.802	259.854	313.032	253.608	247.788	181.469	137.189	152.256	192.351	160.23	185.421	168.153	205.525	34.009	30.6906	35.9192	37.1534	45.8314	38.7455	37.0582	23.4293	16.7034	18.9664	23.3363	19.2179	23.1673	20.8034	27.8108	0.4803	0.4883	0.4869	0.4551	0.466	0.4863	0.47715	0.411	0.3876	0.3965	0.3862	0.3818	0.3977	0.393467	0.422098
381	Ta_000848	Red-Egyptian	4	Exotic variety	99.6841	110.978	102.086	69.5981	85.6178	136.782	100.791	181.9	206.618	161.986	212.636	145.617	196.733	184.248	160.721	12.2957	13.712	12.2478	8.9278	10.4401	16.2534	12.3128	19.901	21.6157	16.7864	23.4068	17.4229	22.9221	20.3425	18.1241	0.3926	0.3933	0.3819	0.4083	0.3881	0.3782	0.3904	0.3483	0.333	0.3299	0.3504	0.3809	0.3709	0.352233	0.379363
382	Ta_000360	Bohemia	4	Exotic variety	203.13	284.111	263.786	249.014	230.899	188.814	236.626	136.471	127.564	83.972	71.5912	115.23	137.278	112.018	178.227	22.3283	32.5836	30.4736	26.1839	25.1546	21.7709	26.4158	17.5977	16.1792	10.1667	10.5312	14.5445	17.498	14.4195	21.2677	0.3499	0.3651	0.3677	0.3347	0.3468	0.367	0.3552	0.4105	0.4037	0.3854	0.4682	0.4018	0.4057	0.41255	0.38775
383	Ta_000398	Sulamit	4	Exotic variety	248.069	204.43	154.543	154.993	131.498	223.469	186.167	116.061	104.144	107.392	73.6013	43.752	47.6257	82.0961	148.676	32.1125	24.9971	20.8395	20.4097	16.9404	23.7892	23.1814	13.4411	11.2936	11.6637	9.2565	5.3182	5.663	9.43935	18.1109	0.4121	0.3892	0.4292	0.4192	0.4101	0.3389	0.399783	0.3686	0.3452	0.3457	0.4003	0.3869	0.3785	0.370867	0.388718
384	Ta_000438	Mulan	4	Exotic variety	86.0213	59.3092	57.2721	60.7838	61.2754	60.8196	64.2469	86.4926	99.9105	115.734	85.3155	119.551	29.4687	89.4121	99.1075	15.1784	10.0375	9.69338	10.2387	10.3317	10.4345	10.9857	11.1631	15.7772	14.8709	11.152	15.1114	4.3835	12.0763	14.4375	0.5617	0.5387	0.520232	0.5362	0.54107	0.5461	0.540667	0.4108	0.5027	0.409	0.4161	0.4023	0.4735	0.435733	0.45742
385	Ta_000440	Musket	4	Exotic variety	73.0084	99.9517	94.4877	102.63	156.687	92.9354	103.283	98.8984	93.9335	95.7558	122.628	92.5365	84.0762	97.9714	122.709	12.567	16.3216	14.9007	16.901	24.4866	13.8877	16.5108	13.0253	11.5254	11.7498	15.309	11.0929	11.0471	12.2916	16.6435	0.5479	0.5198	0.502	0.5242	0.4974	0.4757	0.511167	0.4192	0.3906	0.398206	0.3974	0.3816	0.4182	0.400868	0.435927
386	Ta_000393	Kosutka	8	Exotic variety	492.926	288.748	314.227	373.844	386.483	468.776	387.501	93.1223	190.927	148.758	137.166	144.512	152.862	144.558	251.863	45.7989	25.3142	33.8423	33.3445	37.5502	43.5087	36.5598	10.723	22.7374	18.4158	16.2373	16.8283	18.913	17.3091	26.2764	0.2957	0.2791	0.3428	0.2839	0.3093	0.2954	0.301033	0.3665	0.3791	0.383447	0.3768	0.3707	0.3938	0.378391	0.358254
387	Ta_001199	Tangmai-2	3	Local cultivar	232.364	198.135	269.14	204.581	292.929	214.01	235.193	102.636	94.6459	95.1217	187.066	108.174	145.531	122.196	186.719	35.2897	27.8952	39.2647	29.6606	43.1804	33.4686	34.7932	12.052	11.4746	11.5413	22.5721	12.711	16.9296	14.5468	24.536	0.4834	0.4481	0.4644	0.4615	0.4692	0.4978	0.470733	0.3738	0.3859	0.3862	0.3841	0.374	0.3703	0.37905	0.415141
388	Ta_001194	Cayazheda-29	8	Landrace	57.4951	141.24	97.145	127.226	133.654	49.8413	101.1	96.8972	138.143	127.984	120.551	72.3492	81.9511	106.313	127.057	11.0597	23.7864	15.4139	19.4982	22.1883	8.8111	16.7929	12.3611	17.3351	16.1033	17.7623	9.9179	10.4145	13.9824	17.4017	0.6123	0.5361	0.5051	0.4878	0.5284	0.5627	0.538733	0.4061	0.3994	0.4005	0.469	0.4364	0.4045	0.419317	0.451293
[truncated: 90 more columns]
