# Supplementary material for: Genome-Wide Association Study on Root System Architecture and Identification of Candidate Genes in Wheat (Triticum aestivum L.)
Source: Int J Mol Sci. 2022 Feb 6;23(3):1843. doi: 10.3390/ijms23031843 (PMC8836572; doi:10.3390/ijms23031843)
Supplement: Supplementary file 1 [file ijms-23-01843-s001.zip › Supplementary Files/Table S2 Position and allele information of all SNP markers..xlsx]

## Sheet: Table S2
Table S2 Position and allele information of all SNP markers.
SNP ID	chr	Physical position	n_miss	allele1	allele0
AX-110590259	1A	699461	3	T	G
AX-111239347	1A	700576	17	A	G
AX-111256187	1A	701907	15	G	A
AX-108951517	1A	804558	15	A	G
AX-110934826	1A	807365	5	G	A
AX-109294283	1A	1120917	4	C	T
AX-86180280	1A	1145464	6	A	G
AX-944Un082	1A	1145850	3	T	G
AX-111533129	1A	1145885	8	G	A
AX-109580308	1A	1156901	4	C	T
AX-94598030	1A	1159501	4	A	G
AX-86179411	1A	1159678	10	A	G
AX-110934025	1A	1160188	12	C	T
AX-108986447	1A	1160480	2	G	T
AX-111450525	1A	1160981	2	A	G
AX-110402125	1A	1161318	19	A	G
AX-94516986	1A	1162320	12	G	C
AX-111505455	1A	1165353	13	T	C
AX-108769990	1A	1165806	5	C	G
AX-11037Un11	1A	1166230	6	A	G
AX-109821841	1A	1166643	10	T	C
AX-109303943	1A	1166825	9	T	C
AX-111603153	1A	1166929	9	C	G
AX-109353799	1A	1168748	12	A	G
AX-109388237	1A	1169035	10	A	G
AX-109964773	1A	1169296	1	C	T
AX-109887863	1A	1169485	1	A	G
AX-109555829	1A	1169634	1	G	A
AX-109405231	1A	1169672	3	A	G
AX-111548671	1A	1169721	7	C	T
AX-110082107	1A	1169764	19	G	A
AX-110114921	1A	1169813	18	C	T
AX-110532644	1A	1169859	8	C	A
AX-109550310	1A	1169963	6	C	T
AX-110026385	1A	1171085	12	G	C
AX-111171855	1A	1171125	14	C	G
AX-109893667	1A	1171576	9	G	A
AX-111073263	1A	1172587	5	T	C
AX-111457125	1A	1175716	9	T	G
AX-110081246	1A	1176149	15	T	C
AX-111184699	1A	1176934	4	T	G
AX-109326677	1A	1189742	12	G	A
AX-94708654	1A	1189985	15	C	G
AX-108870704	1A	1190084	16	A	G
AX-95093770	1A	1190704	8	C	T
AX-110012566	1A	1190794	1	C	T
AX-111494892	1A	1191007	11	G	C
AX-110018326	1A	1191274	2	C	T
AX-111135107	1A	1191805	6	T	C
AX-1092891Un	1A	1206337	11	C	T
AX-108923Un5	1A	1206707	2	G	T
AX-111572385	1A	1209312	14	G	A
AX-108861895	1A	1210653	6	C	G
AX-111549208	1A	1210747	3	T	C
AX-110086248	1A	1210971	4	G	T
AX-11Un87655	1A	12110Un	3	T	C
AX-94889872	1A	1211671	10	C	T
AX-94812509	1A	1211677	3	C	T
AX-95630968	1A	1211704	1	C	T
AX-86179001	1A	1211850	7	A	G
AX-111160927	1A	1211955	3	C	T
AX-110418984	1A	1212059	8	G	C
AX-109383938	1A	1Un8668	19	A	C
AX-111032834	1A	123Un16	6	T	C
AX-109274989	1A	1234617	5	G	C
AX-108747638	1A	1234869	7	T	C
AX-109548904	1A	1235095	6	T	C
AX-109394119	1A	1235390	5	G	T
AX-94780831	1A	1235928	9	A	G
AX-94861073	1A	1235976	2	A	G
AX-95173073	1A	1236366	15	T	C
AX-94738450	1A	1236444	11	G	C
AX-95007669	1A	1236472	13	C	T
AX-94587499	1A	1236495	10	G	C
AX-111177715	1A	1236567	4	A	G
AX-1117Un251	1A	1237986	5	C	T
AX-108860852	1A	1238079	1	A	G
AX-89445498	1A	1238255	1	C	T
AX-111191428	1A	1238602	9	G	A
AX-108807511	1A	1240307	2	C	G
AX-110375034	1A	1240360	3	G	A
AX-108802749	1A	1240525	12	A	C
AX-109934110	1A	1243447	1	A	G
AX-109106934	1A	1290335	6	C	T
AX-110048715	1A	1339794	6	G	A
AX-94709740	1A	1340039	3	A	C
AX-95189419	1A	1340080	6	G	A
AX-94610553	1A	1340126	5	T	C
AX-95127351	1A	1340207	6	C	T
AX-110935159	1A	1344313	4	C	T
AX-111537261	1A	1344361	15	T	G
AX-110004276	1A	1345914	17	G	A
AX-109946884	1A	1346214	6	T	C
AX-11160Un80	1A	1346340	6	T	C
AX-111586325	1A	1347371	7	A	C
AX-111651188	1A	1348707	1	G	A
AX-109389243	1A	1644162	5	A	G
AX-111686465	1A	1646304	18	G	A
AX-110556282	1A	1670332	10	C	G
AX-111487781	1A	1674616	3	G	A
AX-111480832	1A	1677604	15	A	T
AX-111757092	1A	1688499	15	C	G
AX-108728863	1A	1694532	10	C	T
AX-109077336	1A	1719546	8	A	T
AX-111823577	1A	1940041	0	G	A
AX-109346348	1A	2011496	4	C	T
AX-109873709	1A	Un01773	9	G	A
AX-108728093	1A	Un31699	5	G	T
AX-108827198	1A	Un74076	5	A	G
AX-109901133	1A	2348032	11	C	T
AX-111533279	1A	2357338	2	A	C
AX-111036816	1A	2377640	6	C	A
AX-94696970	1A	2377706	9	C	A
AX-95085468	1A	2377728	11	G	C
AX-94918939	1A	2377736	16	T	G
AX-94475657	1A	2377858	16	A	G
AX-94416345	1A	2377879	0	G	C
AX-95205726	1A	2378147	17	G	A
AX-94973727	1A	2378148	6	C	G
AX-94733072	1A	2378195	10	C	T
AX-110570619	1A	2385557	12	C	T
AX-111033091	1A	2435594	8	A	G
AX-109956616	1A	2543490	6	T	C
AX-108988601	1A	2544078	8	A	C
AX-111466790	1A	2544203	2	C	T
AX-111672019	1A	2572875	11	G	T
AX-109962015	1A	2572906	13	A	G
AX-108756266	1A	2662881	16	G	C
AX-109496Un5	1A	2668519	5	A	G
AX-110441280	1A	2807863	10	T	C
AX-108905072	1A	2824356	2	T	C
AX-111126507	1A	2836639	6	C	G
AX-108888489	1A	2843233	4	C	G
AX-108960688	1A	2865275	12	T	C
AX-111073724	1A	2865726	3	A	G
AX-108950601	1A	2866539	19	T	C
AX-111505633	1A	2876786	2	A	G
AX-110999783	1A	2895695	1	G	C
AX-108750670	1A	2895827	4	C	A
AX-1110Un884	1A	2896389	14	G	C
AX-111213214	1A	2919085	6	A	G
AX-110997453	1A	2953088	3	T	C
AX-110055719	1A	3002816	13	A	G
AX-109637413	1A	3094849	1	C	A
AX-110486119	1A	3109419	6	C	T
AX-94492529	1A	3118337	14	T	A
AX-110435330	1A	3118829	7	C	T
AX-110977079	1A	3119381	5	C	A
AX-111177351	1A	3119446	6	G	A
AX-94514771	1A	3119757	2	A	G
AX-109410378	1A	3120443	12	A	G
AX-109488806	1A	3120712	11	T	C
AX-108844702	1A	3120831	3	C	G
AX-110104271	1A	3121747	3	C	T
AX-111512949	1A	3123535	7	T	C
AX-108988370	1A	3125127	2	A	G
AX-109300061	1A	3127024	8	T	C
AX-111552515	1A	3127237	3	A	G
AX-111782184	1A	3130614	7	C	T
AX-110918410	1A	3130759	1	T	C
AX-110377500	1A	3140184	12	T	C
AX-108770040	1A	3140416	8	A	T
AX-110577325	1A	3141376	11	A	G
AX-111484262	1A	3141628	13	C	T
AX-108726047	1A	3142482	16	T	C
AX-108773067	1A	3156598	10	A	G
AX-110958121	1A	3Un0149	19	T	G
AX-108729856	1A	3Un3703	6	C	T
AX-110365196	1A	3Un5034	14	T	C
AX-111604707	1A	3Un6839	2	C	T
AX-109074433	1A	3Un6957	6	C	T
AX-108844944	1A	3Un7178	2	C	G
AX-94973913	1A	3256067	9	G	A
AX-108858415	1A	3256651	7	T	C
AX-109480317	1A	3256951	6	G	C
AX-108767121	1A	3260716	3	C	G
AX-109315053	1A	3260975	13	C	T
AX-108736668	1A	3261519	14	G	C
AX-109999400	1A	3261840	5	G	C
AX-1089Un288	1A	3366665	5	A	C
AX-111480445	1A	3366697	8	A	C
AX-109298547	1A	3368681	5	T	C
AX-110406358	1A	3369523	8	A	C
AX-110366265	1A	3369819	8	C	A
AX-108777032	1A	3370374	9	A	G
AX-110623140	1A	3378697	2	C	T
AX-111111295	1A	3378796	7	G	A
AX-108996532	1A	3378878	4	A	G
AX-111058036	1A	3378933	4	G	A
AX-109903200	1A	3379101	3	C	T
AX-110380798	1A	3379982	7	T	C
AX-109549828	1A	3380626	4	A	T
AX-94590078	1A	3380917	7	C	T
AX-109405310	1A	3382414	7	T	C
AX-952107Un	1A	3382546	3	T	C
AX-109569942	1A	3382582	13	C	G
AX-11Un88462	1A	3382889	2	T	C
AX-110084123	1A	3383047	3	C	G
AX-111201796	1A	3386239	1	A	G
AX-86171816	1A	3386370	8	G	T
AX-110035824	1A	3387582	10	T	C
AX-94834589	1A	3387704	14	A	G
AX-109920949	1A	3388639	7	T	G
AX-94829473	1A	3388648	7	C	T
AX-1098651Un	1A	3388681	5	A	G
AX-108883111	1A	3388825	11	A	T
AX-108840309	1A	3389395	15	T	C
AX-111616821	1A	3389639	0	C	A
AX-86178943	1A	3390216	6	C	T
AX-110375531	1A	3391004	13	A	G
AX-108953406	1A	3391353	13	C	A
AX-94386458	1A	3392684	4	A	C
AX-94513364	1A	3392743	3	G	C
AX-110556729	1A	3393839	5	C	T
AX-111584045	1A	3409934	15	A	G
AX-109434742	1A	3416066	2	A	G
AX-109516316	1A	343Un07	10	G	A
AX-111506074	1A	3432340	2	A	G
AX-109030724	1A	3447645	12	A	G
AX-110640289	1A	3447823	2	C	A
AX-109894962	1A	3448195	8	G	T
AX-111526857	1A	3448263	6	T	C
AX-110589897	1A	3450506	6	T	G
AX-109305919	1A	3454063	14	T	G
AX-110476443	1A	3463841	10	G	C
AX-110008090	1A	3498579	7	G	A
AX-109984949	1A	3505685	6	G	A
AX-110985094	1A	3578950	12	T	C
AX-109414425	1A	3591027	10	T	C
AX-111027357	1A	3606132	5	C	T
AX-111723401	1A	3657466	6	T	G
AX-110940927	1A	3657669	6	C	T
AX-110394152	1A	3680431	11	T	C
AX-110919335	1A	3755Un9	13	A	C
AX-110004051	1A	3755989	4	C	T
AX-110628402	1A	3757774	12	G	T
AX-109817403	1A	3759144	13	T	C
AX-108731047	1A	3759847	18	A	G
AX-109423452	1A	3759890	7	G	T
AX-95215290	1A	3760664	18	C	T
AX-95166831	1A	3761042	19	T	C
AX-111725436	1A	3761082	10	C	T
AX-89634735	1A	3761151	3	C	G
AX-95154757	1A	3761152	14	T	C
AX-94658361	1A	3761212	11	C	A
AX-111452954	1A	3761467	5	A	C
AX-108799917	1A	3764674	10	T	C
AX-111263780	1A	3777921	4	G	T
AX-110044196	1A	3790816	6	T	C
AX-110014509	1A	3794738	9	G	A
AX-110018191	1A	3795818	8	A	G
AX-111807494	1A	3810359	5	T	C
AX-109878028	1A	3817986	12	A	G
AX-111157427	1A	3829136	7	G	A
AX-94420005	1A	3846198	10	G	A
AX-94664734	1A	3847037	10	A	G
AX-95082131	1A	3847092	3	G	A
AX-109934723	1A	3849405	5	C	G
AX-110950682	1A	3909929	6	A	G
AX-109455357	1A	3923637	7	A	C
AX-94438601	1A	4033321	18	G	C
AX-1100Un576	1A	4041813	8	G	T
AX-110418768	1A	4044Un3	7	C	T
AX-110639784	1A	4044798	7	G	A
AX-95211078	1A	4046950	15	C	G
AX-109850800	1A	4047454	10	C	T
AX-94774980	1A	4048211	6	G	A
AX-94958205	1A	4048214	4	G	A
AX-94748931	1A	4048Un0	10	T	C
AX-94928294	1A	4048306	10	G	C
AX-94835813	1A	4048308	15	T	C
AX-94502912	1A	4048459	2	A	C
AX-110659849	1A	4051540	3	G	A
AX-94742602	1A	4053421	5	C	T
AX-94815515	1A	4053430	3	C	A
AX-95235067	1A	4053434	14	G	C
AX-94979270	1A	4053531	8	A	G
AX-95209737	1A	4053542	8	A	G
AX-111117198	1A	4053587	1	C	T
AX-94871252	1A	4053698	0	C	T
AX-111452035	1A	4053792	10	G	C
AX-110907246	1A	4053951	9	C	A
AX-110399871	1A	4056840	16	T	C
AX-10885Un10	1A	4062676	0	T	C
AX-109856872	1A	4062908	8	A	G
AX-108742614	1A	4064548	3	C	T
AX-109448950	1A	4066872	2	G	C
AX-11005Un98	1A	4071561	7	C	A
AX-109901702	1A	4072166	4	C	A
AX-111602873	1A	407Un28	13	C	T
AX-110491201	1A	4072319	9	T	C
AX-110399838	1A	4204197	0	A	G
AX-110945691	1A	4204373	9	C	T
AX-111010650	1A	4204697	4	A	G
AX-108777999	1A	4205383	17	C	T
AX-110921007	1A	4206124	4	C	T
AX-110503667	1A	4206339	4	G	C
AX-111093289	1A	4207372	2	G	A
AX-110982158	1A	4207719	2	T	G
AX-110370123	1A	4211416	7	T	C
AX-94754026	1A	4502752	7	C	A
AX-108736128	1A	4519752	0	G	A
AX-108906489	1A	4536027	5	C	A
AX-111562831	1A	4637857	10	T	A
AX-110583524	1A	4666324	1	C	T
AX-111062606	1A	4725272	14	T	G
AX-10938Un64	1A	4725479	6	C	G
AX-111831610	1A	4726372	16	A	T
AX-95219658	1A	4812626	8	A	G
AX-94704697	1A	4812647	4	C	G
AX-110712457	1A	4843885	14	T	C
AX-111264047	1A	4852899	4	C	T
AX-108933607	1A	4867444	12	G	C
AX-94715237	1A	5024040	8	T	G
AX-94929872	1A	5024060	5	A	G
AX-95019758	1A	5024151	16	G	T
AX-94599190	1A	5024184	4	A	T
AX-94920668	1A	5024193	19	A	G
AX-86180188	1A	5024199	5	G	T
AX-94876256	1A	5025283	7	T	C
AX-95139456	1A	5025294	1	G	A
AX-109841029	1A	5025898	5	C	A
AX-110052107	1A	5025951	3	G	A
AX-111615882	1A	5026133	7	T	A
AX-109270648	1A	5027276	6	C	T
AX-111569969	1A	5027445	3	A	G
AX-10901Un52	1A	5028171	3	T	C
AX-94658899	1A	5028310	0	G	C
AX-95230167	1A	5028327	2	A	G
AX-110963129	1A	5028653	14	A	C
AX-109490188	1A	5028691	3	G	A
AX-108951815	1A	5030517	2	G	A
AX-110146324	1A	5031986	4	G	T
AX-111672328	1A	5032089	1	C	G
AX-109276857	1A	5033669	3	A	T
AX-109844324	1A	5036364	11	T	G
AX-111761391	1A	5124576	2	G	A
AX-110459663	1A	5133296	10	T	G
AX-111793464	1A	5167319	8	C	T
AX-111530897	1A	5173684	16	T	G
AX-111093Un5	1A	5198544	15	C	G
AX-110414581	1A	5239356	1	G	C
AX-109274861	1A	5240109	6	C	A
AX-110413Un6	1A	5260033	16	C	T
AX-111132735	1A	5464442	15	T	C
AX-109551797	1A	5490534	17	A	T
AX-110396896	1A	5491688	7	T	C
AX-109414331	1A	5493173	8	A	G
AX-111016934	1A	5493748	7	C	T
AX-108733109	1A	5494168	4	A	G
AX-109897683	1A	5494808	4	T	C
AX-109829099	1A	5494942	3	A	C
AX-109349620	1A	5495061	5	A	G
AX-111593805	1A	5495Un2	8	C	A
AX-111103954	1A	5495389	9	G	A
AX-111712129	1A	5495952	5	C	T
AX-110476833	1A	5496137	4	G	A
AX-94402049	1A	5646659	13	G	A
AX-94502815	1A	5647145	17	G	C
AX-94515463	1A	5647218	13	C	A
AX-95167464	1A	5647990	11	T	C
AX-94966823	1A	5649430	11	A	C
AX-94480292	1A	5649526	16	G	C
AX-94445446	1A	5649572	10	G	A
AX-95154274	1A	5867179	18	A	G
AX-94741678	1A	6150964	14	A	G
AX-94897854	1A	6150989	4	G	A
AX-94738717	1A	6151386	12	T	C
AX-94840805	1A	6151394	15	A	G
AX-945020Un	1A	6151853	2	A	C
AX-94844514	1A	6153109	9	G	A
AX-94405726	1A	6154915	14	G	C
AX-110413789	1A	6Un6426	6	G	A
AX-110030087	1A	6317772	6	C	G
AX-109891841	1A	6317807	8	T	C
AX-110088165	1A	6318761	19	T	G
AX-111511629	1A	63Un924	5	T	A
AX-109539863	1A	6323000	10	C	T
AX-109560965	1A	6323442	14	C	A
AX-109821608	1A	6327697	8	T	C
AX-111765751	1A	6393619	15	T	C
AX-109288614	1A	6393849	15	G	A
AX-111660890	1A	6417370	3	G	A
AX-108774144	1A	6425106	13	T	C
AX-108940890	1A	6426528	6	A	G
AX-109510952	1A	6439865	11	C	G
AX-109843644	1A	6498771	2	C	G
AX-110394033	1A	651Un40	13	A	C
AX-110381826	1A	6512408	9	A	G
AX-109834719	1A	6515379	5	C	T
AX-94540853	1A	6517461	10	G	A
AX-94515096	1A	6517967	2	C	T
AX-94762982	1A	6518256	4	T	C
AX-110580116	1A	6533196	13	G	A
AX-111466937	1A	6533385	11	G	A
AX-108745766	1A	6563740	3	G	C
AX-108827167	1A	6565724	15	C	G
AX-110984533	1A	657Un49	10	T	G
AX-110997036	1A	663Un90	13	T	C
AX-110914053	1A	6632627	17	G	A
AX-94547115	1A	6636074	7	A	C
AX-111548638	1A	6653986	14	A	G
AX-94497321	1A	6654590	4	G	A
AX-95Un9704	1A	6654895	19	A	G
AX-111605352	1A	6655172	13	C	T
AX-111504749	1A	6668755	12	C	T
AX-111580440	1A	6712690	8	T	C
AX-111552502	1A	6719989	0	T	C
AX-108739257	1A	6720258	3	C	G
AX-110373815	1A	6720568	6	T	C
AX-110382717	1A	6720706	3	A	C
AX-108732127	1A	6720921	4	T	C
AX-110443058	1A	6734037	18	G	A
AX-108912374	1A	6734289	13	G	T
AX-110411675	1A	6734683	1	T	C
AX-110438457	1A	6735517	1	C	T
AX-111097356	1A	6735772	10	G	C
AX-109436734	1A	6760474	13	C	T
AX-110979295	1A	6762337	8	T	C
AX-110386827	1A	6763003	3	T	C
AX-111640231	1A	6763819	14	A	T
AX-109288750	1A	6791127	13	A	G
AX-110418989	1A	6791528	2	G	C
AX-111106936	1A	6882758	14	C	T
AX-111053519	1A	6882801	3	T	G
AX-110051902	1A	6883175	4	A	G
AX-108776615	1A	6901214	10	T	C
AX-111593268	1A	6908179	8	C	T
AX-111580433	1A	6944137	1	G	T
AX-94466584	1A	7114426	17	C	T
AX-94966144	1A	7114594	15	A	G
AX-94632859	1A	7114605	10	G	C
AX-109314498	1A	7116046	16	C	G
AX-111239407	1A	7177970	4	A	G
AX-94733101	1A	7181633	5	C	T
AX-94883689	1A	7181635	18	T	G
AX-95141171	1A	7181649	0	T	C
AX-1093Un832	1A	7182324	16	C	T
AX-109353512	1A	7182405	3	G	A
AX-111080985	1A	7183679	2	G	T
AX-109414115	1A	7183795	2	A	G
AX-94880480	1A	7184457	3	T	C
AX-95082724	1A	7184480	1	C	G
AX-89645394	1A	7184706	3	C	T
AX-94480611	1A	7184734	1	A	T
AX-94699826	1A	7184837	8	T	A
AX-95Un0408	1A	7184841	2	G	A
AX-111067000	1A	7185010	4	C	A
AX-95246629	1A	7185806	7	G	T
AX-94840537	1A	7185873	10	G	A
AX-94573756	1A	7185945	17	A	G
AX-95151249	1A	7185962	3	C	T
AX-95101301	1A	7185996	3	G	A
AX-95186276	1A	7186171	6	C	T
AX-94915984	1A	7186479	18	T	C
AX-108848307	1A	7186888	1	T	C
AX-109005589	1A	7188196	2	A	G
AX-111473998	1A	7188342	9	G	A
AX-109454749	1A	7189010	1	G	A
AX-108731548	1A	7191232	17	T	C
AX-110961949	1A	7195198	4	A	G
AX-111603737	1A	7195933	1	T	A
AX-111588660	1A	7212991	3	A	G
AX-111696171	1A	7213242	2	C	T
AX-109360304	1A	7UnUn13	1	C	A
AX-109416506	1A	7Un3801	5	A	G
AX-108784921	1A	7Un7494	5	C	T
AX-110471525	1A	7Un7649	2	C	T
AX-108792340	1A	7Un8275	4	C	T
AX-108756737	1A	7Un8504	7	T	C
AX-110029568	1A	7Un9180	7	C	T
AX-109976352	1A	7Un9912	13	C	A
AX-111497293	1A	7230412	5	G	A
AX-111012324	1A	7275650	13	C	T
AX-108785438	1A	7275812	9	T	C
AX-110362030	1A	7276288	2	C	A
AX-111612859	1A	7276544	9	G	C
AX-108857001	1A	7278568	5	T	C
AX-111624064	1A	7279038	7	A	C
AX-110458283	1A	7281396	1	T	C
AX-111585178	1A	7282360	13	C	G
AX-111015840	1A	7282401	12	C	G
AX-110949001	1A	7282943	17	G	A
AX-109901510	1A	7283184	12	C	T
AX-111682600	1A	7283672	5	C	T
AX-1116579Un	1A	7283996	7	A	G
AX-111812195	1A	7284502	5	G	A
AX-110932693	1A	7284980	15	C	T
AX-111632392	1A	7287796	4	C	A
AX-110986Un5	1A	7287849	1	T	C
AX-110459023	1A	7287919	2	C	G
AX-108815965	1A	7288261	1	T	C
AX-111141272	1A	7288382	9	G	C
AX-111598553	1A	7288647	15	G	T
AX-110460158	1A	7289143	1	A	G
AX-110456372	1A	7291297	6	T	A
AX-110046562	1A	7292487	13	T	C
AX-94691213	1A	7292668	3	C	T
AX-95012114	1A	7292696	12	C	G
AX-95233366	1A	7292697	5	C	T
AX-111090802	1A	7292902	1	G	A
AX-947216Un	1A	7293052	0	G	C
AX-94911557	1A	7293057	3	C	T
AX-94946616	1A	7293072	8	G	T
AX-95205045	1A	7293090	14	T	C
AX-94906112	1A	7293Un3	1	A	C
AX-94445823	1A	7293363	2	C	A
AX-95202983	1A	7293782	4	A	C
AX-111760212	1A	7294080	1	T	G
AX-95630149	1A	7294579	13	A	G
AX-108934996	1A	7299098	5	T	C
AX-110568738	1A	7320600	13	T	C
AX-109446718	1A	7320640	1	C	T
AX-108805925	1A	7327142	3	T	C
AX-111724916	1A	7328109	3	T	C
AX-109469753	1A	7329761	7	G	A
AX-111519044	1A	7329872	7	G	C
AX-109357370	1A	7331972	6	T	C
AX-95257669	1A	733Un43	3	G	T
AX-94908079	1A	7332339	5	A	C
AX-109820251	1A	7363586	4	C	T
AX-110063323	1A	7517972	4	T	C
AX-109884241	1A	7518086	5	G	C
AX-111449578	1A	75Un943	7	G	T
AX-111455723	1A	7525275	8	G	T
AX-111575899	1A	7526091	7	G	A
AX-109617968	1A	7527091	3	A	G
AX-109832643	1A	7536086	7	G	C
AX-95144037	1A	7536257	0	T	C
AX-94514026	1A	7536419	1	C	A
AX-108746894	1A	7536527	1	A	G
AX-111146937	1A	7642546	8	G	C
AX-86180066	1A	7643117	5	G	A
AX-109290906	1A	7643871	9	T	C
AX-110409146	1A	7645128	12	G	A
AX-108767576	1A	7650827	19	A	G
AX-108844191	1A	7651586	1	G	T
AX-110921245	1A	7651647	15	G	C
AX-108753874	1A	7652013	4	T	C
AX-108759327	1A	7652057	11	T	C
AX-110955539	1A	7652628	0	G	A
AX-110362581	1A	7653100	11	C	G
AX-108727598	1A	7653153	10	A	C
AX-111036375	1A	7656644	3	A	G
AX-110365886	1A	7657836	16	T	C
AX-110479358	1A	7657886	5	A	G
AX-94942865	1A	7658484	6	T	C
AX-94791657	1A	7658493	3	G	A
AX-94600120	1A	7658544	5	C	T
AX-111532476	1A	7658577	10	G	A
AX-86178668	1A	7658694	12	C	T
AX-94855312	1A	7658820	7	T	C
AX-11Un86815	1A	7660031	6	A	G
AX-111532475	1A	7662554	4	C	G
AX-110971159	1A	7662711	6	A	G
AX-108761975	1A	7663044	8	A	C
AX-109283242	1A	7663304	3	C	T
AX-1098Un296	1A	76636Un	5	A	C
AX-110628194	1A	7663834	7	G	A
AX-108747425	1A	7663918	7	C	T
AX-94473176	1A	7664074	4	G	C
AX-109519988	1A	7664209	12	A	G
AX-109903688	1A	7667435	15	G	T
AX-109859174	1A	7671714	1	C	G
AX-110505566	1A	7676742	4	T	C
AX-111625378	1A	7677407	6	G	A
AX-111648252	1A	7678198	4	C	A
AX-109914861	1A	7678356	11	T	C
AX-109016461	1A	7678408	3	C	A
AX-108778514	1A	7678920	2	A	G
AX-108878721	1A	7685067	14	T	G
AX-94977486	1A	7691988	1	G	T
AX-109988105	1A	7697623	2	G	T
AX-111662547	1A	7782004	9	C	A
AX-108932131	1A	7784038	2	T	G
AX-111113595	1A	7792606	15	G	T
AX-110034557	1A	7792670	13	G	A
AX-109545386	1A	7793302	14	G	T
AX-109017828	1A	7795970	0	G	T
AX-109003559	1A	7796976	8	T	A
AX-110017166	1A	7808777	4	T	C
AX-108790687	1A	7810627	3	G	A
AX-110500329	1A	7831464	1	A	G
AX-109527193	1A	7831633	5	T	C
AX-109272565	1A	7831902	17	G	A
AX-109817649	1A	7832312	14	A	C
AX-109301415	1A	7832782	10	G	A
AX-110475085	1A	7834194	3	A	G
AX-111133677	1A	7834249	4	C	G
AX-111729699	1A	7834281	4	C	G
AX-109008928	1A	7835010	6	G	A
AX-110026015	1A	7835042	2	C	G
AX-108924042	1A	7835566	15	T	C
AX-109369787	1A	7835790	5	T	C
AX-110068701	1A	7835834	3	C	T
AX-110617956	1A	7836204	2	C	T
AX-110089302	1A	8040334	1	C	T
AX-109466381	1A	8088946	0	C	G
AX-111636921	1A	8089032	2	T	C
AX-109896676	1A	8090037	4	C	A
AX-110412763	1A	8090889	3	T	C
AX-110407937	1A	8094582	14	G	A
AX-109362892	1A	8094949	13	T	G
AX-108830849	1A	8117911	3	C	T
AX-108818983	1A	8118355	5	A	G
AX-110959061	1A	8119107	1	G	A
AX-108826918	1A	8120736	3	C	T
AX-108947974	1A	81209Un	5	A	G
AX-111108884	1A	8121087	12	G	A
AX-108775818	1A	81Un658	3	C	A
AX-111548407	1A	8123754	4	A	G
AX-110932692	1A	8131345	6	G	C
AX-108736614	1A	8139807	19	G	C
AX-110628313	1A	8140994	2	A	C
AX-108791Un4	1A	8141849	1	C	G
AX-110450Un7	1A	8142791	5	T	G
AX-108918537	1A	8143841	1	C	G
AX-109468335	1A	8144110	0	A	G
AX-110613216	1A	8145643	2	T	C
AX-110003253	1A	8151806	9	C	G
AX-110724425	1A	8152787	18	T	C
AX-110429371	1A	8158285	1	C	T
AX-110541049	1A	8161708	3	C	T
AX-94544328	1A	8239732	18	T	C
AX-111765200	1A	8260277	1	G	A
AX-1088Un581	1A	8261861	11	T	G
AX-111191620	1A	8265868	1	A	G
AX-109444694	1A	8266300	1	T	C
AX-111020573	1A	8266368	14	G	C
AX-109567307	1A	8267166	17	G	A
AX-110992816	1A	8293749	9	C	T
AX-95658304	1A	8296913	0	A	G
AX-94957092	1A	8296976	2	G	A
AX-9516Un75	1A	8297095	8	T	C
AX-94628356	1A	8297184	6	G	A
AX-110093330	1A	8312605	0	C	T
AX-94810680	1A	8312783	5	C	G
AX-95201767	1A	8321288	10	A	G
AX-89629592	1A	8329252	0	A	G
AX-11Un90019	1A	8329612	0	A	G
AX-109001623	1A	8335293	1	T	C
AX-109561480	1A	8335450	4	G	A
AX-109375691	1A	8335688	14	C	T
AX-111727450	1A	8342125	15	C	G
AX-111249111	1A	8359400	3	C	T
AX-110024152	1A	8437740	6	C	G
AX-109417805	1A	8439838	6	A	C
AX-108854284	1A	8441819	5	A	G
AX-110977585	1A	8447986	8	T	C
AX-110483862	1A	8448384	4	C	T
AX-111488513	1A	8578777	0	G	A
AX-111115953	1A	8578945	0	T	C
AX-108760590	1A	8614463	13	G	A
AX-95103738	1A	8630694	9	A	G
AX-94758125	1A	8630711	10	C	T
AX-109899236	1A	8631338	5	A	C
AX-108761767	1A	8635752	1	C	T
AX-109930523	1A	8635962	5	T	C
AX-109406391	1A	8636067	9	T	C
AX-109437282	1A	8666792	7	C	T
AX-109406213	1A	8674733	3	C	G
AX-109845080	1A	8708705	6	C	T
AX-111262089	1A	8727280	1	C	T
AX-110004070	1A	9089680	1	T	C
AX-109959682	1A	9090821	10	T	C
AX-110484708	1A	9103387	2	A	C
AX-1100Un706	1A	9110767	1	G	T
AX-94939861	1A	91Un903	5	T	C
AX-94941005	1A	91Un938	9	A	C
AX-94940964	1A	91Un945	3	A	G
AX-109283727	1A	9123485	0	A	G
AX-108920530	1A	9128051	4	C	T
AX-110379639	1A	9132383	2	C	T
AX-110086828	1A	9184526	8	G	A
AX-111499416	1A	9185632	5	C	A
AX-110014880	1A	9185931	9	G	A
AX-94465571	1A	9204297	1	G	A
AX-95177666	1A	9204321	6	T	C
AX-94918790	1A	9204444	1	T	G
AX-94950558	1A	9204445	4	C	T
AX-94608095	1A	9204446	3	T	C
AX-94399654	1A	9204479	17	A	T
AX-94614188	1A	9204535	4	C	A
AX-94883179	1A	9204665	9	G	T
AX-108908Un9	1A	9Un1558	7	T	C
AX-111541129	1A	9Un2644	2	T	C
AX-110544114	1A	9Un4829	6	A	C
AX-108949242	1A	9231737	5	A	C
AX-110076804	1A	923Un14	3	T	C
AX-111450107	1A	9232565	6	T	C
AX-108837041	1A	9234272	1	T	C
AX-109539311	1A	9234674	10	A	G
AX-109506914	1A	9234953	6	C	T
AX-111540045	1A	9235455	13	G	A
AX-111729819	1A	9236178	11	G	C
AX-109418967	1A	9237617	10	A	G
AX-110984193	1A	9237665	17	C	T
AX-108812880	1A	9237840	7	G	A
AX-109480701	1A	9244846	5	A	C
AX-109830811	1A	9245584	16	G	A
AX-109275262	1A	9247652	7	G	C
AX-111060101	1A	9248955	1	G	T
AX-109292832	1A	9251341	3	C	A
AX-110978481	1A	9251416	2	C	T
AX-109366204	1A	9251645	11	G	A
AX-109948735	1A	925Un55	8	C	T
AX-110049201	1A	9253305	19	G	T
AX-109273144	1A	9253667	15	A	G
AX-109871556	1A	9260760	10	A	G
AX-108926055	1A	9332372	7	C	T
AX-111159672	1A	9341993	16	G	T
AX-110000759	1A	9343725	10	T	C
AX-111479201	1A	9353248	8	C	T
AX-110908027	1A	9357340	12	A	G
AX-94766336	1A	9357617	8	G	A
AX-111187614	1A	9368726	17	A	T
AX-111503462	1A	9369521	4	T	G
AX-111573899	1A	9369814	14	A	C
AX-111557482	1A	9370072	4	T	C
AX-95230734	1A	9370338	3	A	G
AX-109921087	1A	9371512	1	C	T
AX-109895493	1A	9540641	16	C	G
AX-111515295	1A	9546516	5	A	G
AX-94764416	1A	9551550	2	A	G
AX-95118987	1A	9563060	1	A	G
AX-109969719	1A	9572867	6	C	T
AX-108870992	1A	9573073	6	C	T
AX-111465544	1A	9573933	14	G	A
AX-110527883	1A	9574703	2	T	C
AX-109506832	1A	9575133	3	G	T
AX-111066738	1A	9575760	10	T	A
AX-109828396	1A	9575946	10	A	C
AX-110383723	1A	9576171	7	T	G
AX-94888592	1A	9579630	4	G	A
AX-94858842	1A	9579652	5	C	T
AX-89375925	1A	9579654	1	T	C
AX-94896674	1A	9579716	7	C	G
AX-94960435	1A	9579723	3	T	G
AX-94945528	1A	9579748	3	T	C
AX-95018864	1A	9579795	1	T	C
AX-94832197	1A	9579830	6	C	T
AX-94961261	1A	9580043	16	G	A
AX-95192911	1A	9580369	12	T	G
AX-94873862	1A	9580375	2	A	G
AX-95014Un6	1A	95804Un	10	G	C
AX-109864967	1A	9580952	5	T	C
AX-111637738	1A	9581054	1	G	A
AX-109821633	1A	9582334	2	A	G
AX-108775148	1A	9582404	6	T	A
AX-111724715	1A	9582771	3	C	A
AX-109987410	1A	9583067	12	G	C
AX-109290845	1A	9584488	16	A	G
AX-111014977	1A	9585079	15	T	G
AX-110921869	1A	9585562	18	G	C
AX-109015681	1A	9585740	18	G	A
AX-110431731	1A	9586246	18	T	C
AX-89533134	1A	9586698	6	G	C
AX-110645706	1A	9590659	12	A	G
AX-111449143	1A	9640730	12	A	C
AX-109463488	1A	9642061	10	G	A
AX-95239997	1A	9642364	4	C	T
AX-94841817	1A	9642429	12	T	G
AX-94994685	1A	9642432	4	T	C
AX-94939428	1A	9642442	7	A	C
AX-94920848	1A	9642448	6	G	A
AX-95193118	1A	9642481	8	T	G
AX-94993663	1A	9642507	10	A	C
AX-94935347	1A	9642636	8	G	A
AX-94976542	1A	9642726	6	C	T
AX-94911855	1A	9642738	2	G	A
AX-94610374	1A	9642921	18	A	G
AX-109621606	1A	9648307	6	T	C
AX-110125085	1A	9762973	11	G	C
AX-110961762	1A	9770319	12	A	G
AX-109865324	1A	9774692	18	C	G
AX-110429403	1A	9839543	13	T	G
AX-110407623	1A	9938616	6	A	C
AX-108949086	1A	9940912	3	T	C
AX-109531763	1A	9941034	5	C	T
AX-108857432	1A	9941837	5	C	T
AX-108867505	1A	9949965	14	A	G
AX-111092374	1A	9950510	6	A	G
AX-111518386	1A	99563Un	6	G	T
AX-111519905	1A	9974530	8	G	A
AX-108801871	1A	9975807	15	T	C
AX-109477338	1A	9976037	2	A	G
AX-110459479	1A	9980535	7	A	G
AX-108779844	1A	9980631	1	A	G
AX-89767061	1A	9980736	3	A	G
AX-95187395	1A	9980964	8	T	A
AX-94944647	1A	9984377	2	T	C
AX-95073788	1A	10047250	8	A	G
AX-95236945	1A	10047438	17	A	T
AX-11Un89915	1A	10048665	5	G	A
AX-94471572	1A	1005Un49	10	C	T
AX-111141483	1A	10052862	0	G	A
AX-109996093	1A	10053158	6	T	C
AX-111646805	1A	10054231	1	C	T
AX-95086454	1A	10055794	7	A	G
AX-110425788	1A	10056588	5	A	G
AX-109850699	1A	10057267	18	G	A
AX-110654847	1A	10057655	4	C	T
AX-111699567	1A	10057951	7	G	T
AX-109488839	1A	10058134	7	T	C
AX-110568059	1A	10058278	18	G	A
AX-109381684	1A	10058509	2	C	T
AX-109515672	1A	10059067	3	T	C
AX-111028455	1A	10060199	14	G	A
AX-109871243	1A	10060418	2	T	C
AX-111660354	1A	10060500	5	T	C
AX-110993088	1A	1006Un45	3	T	C
AX-111142756	1A	10062567	6	C	T
AX-94732685	1A	10067360	4	T	C
AX-89491149	1A	10067411	5	C	T
AX-94778966	1A	10067468	10	C	T
AX-94748265	1A	10067477	13	C	T
AX-94783860	1A	10068106	19	G	T
AX-94605169	1A	10069826	2	A	G
AX-95234918	1A	10069856	8	G	T
AX-108770174	1A	10076289	4	T	C
AX-108759506	1A	10081759	6	T	C
AX-109313937	1A	10081906	5	G	A
AX-110396103	1A	10082671	9	T	C
AX-111585209	1A	10083355	10	A	G
AX-110998862	1A	10084642	1	T	C
AX-111530253	1A	10119130	4	G	A
AX-111449115	1A	10120308	1	G	A
AX-109365278	1A	10126103	12	A	T
AX-111023680	1A	10126196	2	G	T
AX-110616332	1A	10126440	4	G	A
AX-111460953	1A	10127484	3	C	T
AX-111191920	1A	10127876	13	A	G
AX-109450902	1A	10128181	7	T	G
AX-109276315	1A	10130269	4	T	C
AX-111262086	1A	10132932	17	C	G
AX-111528153	1A	10133404	18	T	G
AX-110481959	1A	10133717	2	T	C
AX-110926662	1A	10133986	19	A	C
AX-111720805	1A	10134890	8	G	T
AX-95202133	1A	10135901	13	A	G
AX-94604832	1A	10135934	7	T	C
AX-94951936	1A	10135938	8	G	A
AX-94970991	1A	10136020	14	C	G
AX-95233Un2	1A	10136037	17	T	C
AX-109454775	1A	10136097	10	A	G
AX-94585952	1A	10136119	7	T	C
AX-94998405	1A	10136136	15	T	G
AX-110459900	1A	10136244	7	G	C
AX-110405725	1A	10139933	4	C	T
AX-110000119	1A	10141325	6	T	G
AX-109589515	1A	10141469	2	G	A
AX-111024498	1A	10141659	3	A	G
AX-108787785	1A	10142690	6	C	T
AX-109414539	1A	10143230	6	A	G
AX-108905048	1A	10147Un5	12	G	A
AX-108953788	1A	10154847	7	T	A
AX-108870609	1A	10154985	6	A	G
AX-110437931	1A	10155709	10	G	A
AX-108953217	1A	10157143	4	T	C
AX-110983508	1A	10157454	8	T	C
AX-109884007	1A	10157691	10	A	C
AX-109903154	1A	10158391	0	T	G
AX-109834958	1A	10158432	5	G	T
AX-109978670	1A	10158519	5	T	C
AX-110995Un7	1A	10158550	1	C	A
AX-111647864	1A	10159112	12	C	G
AX-109981377	1A	10159983	18	G	C
AX-111112140	1A	10163052	2	A	G
AX-110949413	1A	10163198	1	G	A
AX-110977802	1A	10163296	7	A	G
AX-108832453	1A	10166206	2	G	T
AX-111593989	1A	10166260	0	G	C
AX-111639277	1A	10166328	0	T	C
AX-89637896	1A	10172725	2	A	G
AX-109272883	1A	10172797	8	C	G
AX-110045205	1A	10173423	8	C	T
AX-1099978Un	1A	10174707	1	C	T
AX-109357253	1A	10175398	13	C	T
AX-109062606	1A	10175668	18	A	G
AX-110666849	1A	10175703	17	G	A
AX-109389462	1A	10211375	4	G	A
AX-1106Un320	1A	10212741	13	A	G
AX-109371934	1A	10212919	17	A	G
AX-111456784	1A	10213001	3	A	G
AX-111130200	1A	10Un2437	8	T	C
AX-109320339	1A	10Un4032	4	C	T
AX-111803885	1A	10Un5600	6	G	A
AX-110428121	1A	10Un5818	9	T	C
AX-110609914	1A	10Un7785	5	T	C
AX-110447521	1A	10239948	3	A	G
AX-109406377	1A	10240040	1	A	G
AX-109432078	1A	10241653	3	A	G
AX-95200832	1A	10248196	5	T	G
AX-95075002	1A	10248286	15	C	G
AX-110577114	1A	10401206	19	C	T
AX-110047304	1A	10425058	6	G	A
AX-110457991	1A	10428405	19	G	A
AX-109963000	1A	10428565	15	C	T
AX-109835735	1A	10468Un4	19	G	A
AX-111703039	1A	10472101	8	T	C
AX-110980051	1A	10472542	9	C	A
AX-109833809	1A	10473109	16	G	A
AX-111638647	1A	10473302	10	T	C
AX-89345954	1A	10473382	7	T	C
AX-111540078	1A	10473618	3	T	C
AX-108737039	1A	10486498	1	C	T
AX-108777399	1A	10579425	4	G	T
AX-109629373	1A	10604381	2	G	C
AX-110608940	1A	10607279	4	T	C
AX-109046572	1A	10607351	8	T	C
AX-110994398	1A	10607924	10	G	A
AX-108865633	1A	10707092	4	G	A
AX-111470479	1A	10709066	4	G	A
AX-108896218	1A	10709354	2	G	C
AX-111597217	1A	10718064	4	G	A
AX-110124377	1A	10746256	12	A	C
AX-110676981	1A	10746368	7	G	A
AX-111585851	1A	10746433	11	A	G
AX-110939081	1A	10798320	16	G	A
AX-108915155	1A	10965711	0	T	C
AX-111626007	1A	10970279	5	A	G
AX-94979364	1A	10972365	9	C	G
AX-111506120	1A	10975590	3	C	T
AX-108940129	1A	11069072	7	G	A
AX-110123588	1A	11071429	9	A	G
AX-111484746	1A	11072652	19	C	T
AX-110038651	1A	11090079	16	C	T
AX-111121854	1A	11090915	15	T	G
AX-108953095	1A	11177210	1	C	T
AX-1098Un513	1A	11Un2524	7	T	C
AX-94427838	1A	11Un9643	12	G	A
AX-94401561	1A	11Un9707	2	T	G
AX-110416628	1A	11262166	16	A	G
AX-110556506	1A	11285166	14	C	T
AX-110545380	1A	11387620	13	T	C
AX-111663403	1A	11413139	6	T	G
AX-110911686	1A	11420181	2	A	C
AX-108916554	1A	11531209	3	C	T
AX-108762708	1A	11552393	15	C	A
AX-109526488	1A	11552869	5	T	C
AX-111543690	1A	11553683	1	G	A
AX-108767774	1A	11554172	5	A	G
AX-111585868	1A	11554Un6	2	T	C
AX-109972509	1A	11554287	1	C	T
AX-110620466	1A	11554384	3	T	C
AX-109850677	1A	11555094	4	T	C
AX-109458947	1A	11559077	2	A	G
AX-1087328Un	1A	11559194	9	C	T
AX-111482828	1A	11562887	1	C	T
AX-109314921	1A	11563662	1	T	C
AX-94868835	1A	11566885	9	G	A
AX-94962749	1A	11566958	12	T	G
AX-94587815	1A	11568797	5	G	A
AX-89621310	1A	11569595	5	C	G
AX-110536572	1A	11571025	4	A	G
AX-109372655	1A	11571284	4	G	T
AX-111740349	1A	11571739	8	A	G
AX-110918298	1A	11572186	9	G	A
AX-109927124	1A	115725Un	8	G	A
AX-110101960	1A	11572856	14	T	G
AX-111087783	1A	11573707	1	G	T
AX-109815886	1A	11573857	5	T	C
AX-110516855	1A	11574827	3	C	G
AX-94877251	1A	11584488	11	T	C
AX-94661917	1A	11584505	6	G	A
AX-111106818	1A	11631053	12	T	G
AX-109466946	1A	11631954	5	G	C
AX-94453432	1A	11643762	14	T	G
AX-110026364	1A	11644300	9	C	T
AX-110440018	1A	11647261	6	C	T
AX-109496867	1A	11657601	5	A	C
AX-108980671	1A	11662410	1	C	G
AX-94894061	1A	11670885	10	T	A
AX-95175506	1A	11671392	3	A	G
AX-94964459	1A	11671874	18	G	C
AX-94742906	1A	11671941	1	C	T
AX-94943073	1A	11671977	6	T	A
AX-95016080	1A	11671999	8	G	T
AX-95174299	1A	11672070	3	C	A
AX-94562035	1A	11672097	7	T	A
AX-111050261	1A	11672616	12	A	C
AX-111495887	1A	11675046	19	A	C
AX-110380078	1A	11675162	14	T	G
AX-89744948	1A	11676690	5	C	T
AX-110380058	1A	11677346	3	C	G
AX-1094434Un	1A	11677473	8	T	G
AX-109273518	1A	11718572	12	G	C
AX-109563726	1A	11718784	10	A	T
AX-110401359	1A	11719052	6	C	T
AX-109510445	1A	11719593	9	T	C
AX-95231896	1A	117Un357	15	C	G
AX-94559194	1A	117Un381	5	G	C
AX-94491754	1A	11729677	8	G	C
AX-94387138	1A	11730530	16	A	G
AX-109456162	1A	11730814	2	C	A
AX-110469067	1A	11735121	3	C	T
AX-108745188	1A	11739438	1	C	T
AX-111450Un7	1A	11811778	1	T	G
AX-109815000	1A	11812498	10	G	T
AX-110365559	1A	11813620	9	C	G
AX-109828035	1A	11815854	16	T	G
AX-110429690	1A	11816303	0	T	C
AX-108848169	1A	11816518	1	A	G
AX-111063542	1A	11818858	3	T	C
AX-89683874	1A	11821036	3	G	A
AX-94414834	1A	11821585	5	T	A
AX-95Un6494	1A	118Un073	8	T	C
AX-89555552	1A	11825455	1	G	T
AX-109014604	1A	11826572	2	A	G
AX-108787110	1A	11826644	1	T	C
AX-111727055	1A	11826679	12	G	A
AX-111020623	1A	11826747	0	C	G
AX-89636601	1A	11826906	5	G	A
AX-110563919	1A	11827314	2	T	C
AX-109303538	1A	11828600	7	A	G
AX-109054501	1A	11828891	5	A	G
AX-109963150	1A	11829133	2	T	C
AX-109057262	1A	11829195	3	C	G
AX-111214266	1A	11829662	2	T	C
AX-108952486	1A	11830230	15	C	T
AX-109597334	1A	11870907	4	C	T
AX-111454729	1A	11870958	0	C	T
AX-108762877	1A	11871712	17	T	C
AX-110952511	1A	11894190	0	G	A
AX-95092990	1A	11894632	7	A	G
AX-110406169	1A	11894733	5	G	A
AX-110416290	1A	11896253	6	G	A
AX-111508270	1A	11896409	7	G	A
AX-109984454	1A	11897027	6	T	C
AX-110511743	1A	11899175	3	A	C
AX-110029201	1A	11902877	3	G	A
AX-109897215	1A	11904443	1	A	G
AX-110973040	1A	11931039	3	A	G
AX-110666538	1A	11931691	7	A	G
AX-94791155	1A	11934054	7	T	C
AX-95658466	1A	11934176	8	T	A
AX-11Un90931	1A	11934212	5	T	C
AX-94914805	1A	11934269	11	T	A
AX-109918731	1A	11934497	1	T	G
AX-111449166	1A	11936658	5	C	T
AX-89695177	1A	11937928	2	A	G
AX-109475705	1A	11937991	3	A	G
AX-111494360	1A	11938186	9	A	T
AX-110061291	1A	11938309	2	A	G
AX-109361266	1A	11938625	3	A	G
AX-111508242	1A	11938976	9	G	C
AX-109397259	1A	11939602	5	T	C
AX-11Un90021	1A	11941729	4	T	C
AX-110951002	1A	11942998	10	C	G
AX-109410084	1A	11943906	3	A	G
AX-111053261	1A	11950267	13	A	G
AX-95107625	1A	11951878	5	A	G
AX-94673859	1A	11951894	4	C	A
AX-94439253	1A	11952800	13	T	G
AX-111787621	1A	11954877	0	T	G
AX-95105886	1A	12003501	2	T	C
AX-95125896	1A	12003615	9	C	G
AX-94605598	1A	12003896	2	C	T
AX-110379748	1A	12036862	10	G	C
AX-110610111	1A	12087617	4	A	G
AX-110393430	1A	12087648	1	A	G
AX-94510684	1A	12089775	8	T	C
AX-94963297	1A	12093331	11	C	T
AX-110528341	1A	12097378	5	G	A
AX-111010732	1A	12097505	7	G	A
AX-86179877	1A	12098203	2	T	C
AX-949Un039	1A	12098296	7	G	C
AX-94908152	1A	12098870	8	C	T
AX-110988311	1A	12099645	6	T	C
AX-110934797	1A	12100369	11	A	C
AX-110368802	1A	12105561	5	T	G
AX-111600651	1A	12108906	9	G	A
AX-109840967	1A	12121796	1	G	A
AX-109933491	1A	12129473	17	T	C
AX-111189434	1A	12130294	5	A	G
AX-111534120	1A	12130341	5	T	C
AX-111495279	1A	12131624	5	C	T
AX-111056702	1A	12131936	9	A	T
AX-110362430	1A	12134985	2	T	C
AX-109387115	1A	12135249	16	A	G
AX-94469268	1A	12142307	4	C	T
AX-94457852	1A	12142335	10	C	T
AX-944021Un	1A	12142440	1	C	G
AX-94755554	1A	12142493	9	T	C
AX-111516456	1A	12143892	8	A	G
AX-1105Un471	1A	12144Un3	6	A	G
AX-111647043	1A	12156080	4	C	A
AX-109830964	1A	12156137	2	A	G
AX-86179217	1A	12157282	3	G	A
AX-94830736	1A	12157284	4	T	C
AX-95182057	1A	12157351	7	A	G
AX-95003510	1A	12157387	9	C	T
AX-109462714	1A	12159364	2	A	C
AX-109320677	1A	12160166	2	A	G
AX-89567869	1A	12160961	1	G	C
AX-108981948	1A	1216Un64	19	C	G
AX-109505008	1A	12168640	13	T	C
AX-110438196	1A	12171543	12	T	G
AX-109379455	1A	12172797	8	T	C
AX-110969984	1A	12191538	5	T	C
AX-109939970	1A	12192509	4	A	G
AX-109929828	1A	1Un07585	4	T	G
AX-110077409	1A	1Un07926	11	A	C
AX-110951397	1A	1Un08757	12	T	G
AX-110987796	1A	1Un08957	19	T	C
AX-9465Un55	1A	1Un09262	18	A	G
AX-111735805	1A	1Un09304	3	T	C
AX-109498776	1A	1Un10273	6	C	G
AX-111488094	1A	1Un65160	8	T	C
AX-94660998	1A	12303782	5	G	A
AX-95098502	1A	12303803	13	G	T
AX-949019Un	1A	12303811	11	A	G
AX-94977737	1A	12303854	12	T	C
AX-94395279	1A	12304070	5	G	C
AX-95198554	1A	12304338	13	A	G
AX-95653796	1A	12304511	4	T	C
AX-94789258	1A	12304545	15	G	A
AX-94611690	1A	12304569	2	A	G
AX-95093805	1A	12304598	2	A	G
AX-95197809	1A	12304634	3	T	C
AX-108866031	1A	12304702	1	T	G
AX-94777983	1A	12304757	3	T	C
AX-94839677	1A	12304802	0	A	C
AX-94720585	1A	12304988	4	A	G
AX-86173259	1A	12305147	17	A	C
AX-94799955	1A	123053Un	17	A	G
AX-94577477	1A	12305327	6	T	G
AX-94924674	1A	12305411	5	G	A
AX-110031046	1A	12305468	0	T	G
AX-94652195	1A	12313719	5	G	T
AX-94923248	1A	12313720	7	G	A
AX-94581168	1A	12314354	6	G	A
AX-111071481	1A	12315376	7	T	C
AX-108788831	1A	12315416	15	A	G
AX-110088311	1A	12318214	5	G	A
AX-108985570	1A	12318673	18	T	C
AX-1104093Un	1A	12318950	0	G	A
AX-110094491	1A	12319042	5	A	G
AX-109965531	1A	12362924	3	T	C
AX-111111297	1A	12363358	6	T	C
AX-110625671	1A	12363486	9	T	G
AX-109531210	1A	12363615	0	G	A
AX-111202870	1A	12363774	6	C	G
AX-89434213	1A	12364240	10	A	G
AX-109905615	1A	12364288	7	G	A
AX-109356572	1A	12364328	3	A	C
AX-94610189	1A	12364360	3	G	T
AX-89760147	1A	12364361	2	G	A
AX-109899033	1A	12364491	3	T	C
AX-111578295	1A	12365697	1	T	C
AX-110909125	1A	12368525	1	C	T
AX-94988886	1A	12369162	4	C	T
AX-108882951	1A	12369243	1	T	C
AX-94793862	1A	12369397	11	T	C
AX-111149787	1A	12373425	2	C	T
AX-109356663	1A	12412718	11	T	C
AX-110461628	1A	12413361	6	T	C
AX-110066128	1A	12413790	16	T	C
AX-111039491	1A	12417531	3	T	C
AX-108896812	1A	124Un113	1	G	A
AX-108784631	1A	12492329	9	A	G
AX-110523690	1A	12492368	3	G	A
AX-110400914	1A	12492480	7	G	A
AX-111544Un6	1A	12494065	5	A	G
AX-110953373	1A	12494182	4	A	G
AX-94530284	1A	12495981	4	A	G
AX-94671478	1A	12496047	2	A	G
AX-94436432	1A	12497142	16	A	C
AX-94477156	1A	12497497	13	C	T
AX-9498Un35	1A	12504829	13	T	C
AX-94806911	1A	12505070	8	C	T
AX-94801928	1A	12505083	11	A	G
AX-95109260	1A	12506638	16	T	C
AX-109413980	1A	12583965	11	G	A
AX-109824162	1A	12589243	12	G	C
AX-94778393	1A	12698095	17	G	A
AX-94801505	1A	12698099	15	T	C
AX-111055641	1A	12735729	2	G	A
AX-111135291	1A	12738398	6	G	A
AX-109518735	1A	12818455	6	A	G
AX-111080343	1A	12835031	3	T	C
AX-108814391	1A	12836350	7	G	A
AX-110180668	1A	12855557	9	G	C
AX-89563258	1A	12855813	6	A	C
AX-111012547	1A	12914218	4	C	T
AX-111624514	1A	12914521	5	C	G
AX-110447655	1A	12916742	11	A	G
AX-108746209	1A	12916984	10	G	T
AX-110509682	1A	12917279	8	C	T
AX-109356183	1A	12917501	14	T	C
AX-108805016	1A	12917583	6	G	C
AX-109289985	1A	12917640	6	C	G
AX-110432543	1A	12917780	3	C	A
AX-110369902	1A	12917870	8	C	T
AX-109393207	1A	12917913	0	T	C
AX-94706443	1A	12918599	15	A	G
AX-94941073	1A	12919110	3	A	G
AX-89320552	1A	12919430	7	C	A
AX-111646728	1A	12992704	2	A	C
AX-110034419	1A	12997158	13	T	C
AX-109827076	1A	13012627	7	T	C
AX-109001687	1A	13013531	7	T	C
AX-95232913	1A	13082055	17	A	C
AX-94586114	1A	13082086	18	C	T
AX-86178491	1A	1308Un20	9	G	A
AX-110034692	1A	13082737	5	C	T
AX-110640131	1A	13084384	1	A	C
AX-108883759	1A	13095202	13	G	A
AX-109315451	1A	13102810	16	T	C
AX-109374495	1A	13191827	8	A	T
AX-110635933	1A	13209632	7	T	C
AX-110624968	1A	13210795	15	T	G
AX-111503453	1A	13211437	5	A	G
AX-109316943	1A	1326Un68	14	G	A
AX-109866051	1A	13270098	4	C	T
AX-108871458	1A	13314346	10	C	T
AX-109384130	1A	13314816	10	A	G
AX-109276874	1A	13487754	12	T	C
AX-94607479	1A	13572550	4	A	C
AX-111478531	1A	13589086	4	G	A
AX-111614718	1A	13643426	18	C	A
AX-109408162	1A	13673180	10	T	C
AX-110363775	1A	13673320	4	C	A
AX-109458360	1A	13673442	6	G	A
AX-111694689	1A	13673998	4	A	C
AX-110081134	1A	13674418	1	C	G
AX-110993764	1A	13675054	0	C	G
AX-109384785	1A	13675096	3	A	G
AX-108987252	1A	13675735	2	G	A
AX-109824573	1A	13707985	6	A	G
AX-110544066	1A	13708074	9	A	G
AX-110415283	1A	13714588	10	T	C
AX-109983497	1A	13740891	5	C	T
AX-111505332	1A	13743129	14	A	G
AX-109946646	1A	13751925	5	T	C
AX-110709113	1A	13752089	3	G	A
AX-109627408	1A	13755602	1	A	G
AX-94423004	1A	13761867	16	C	G
AX-109524243	1A	13761913	2	G	A
AX-110974203	1A	13762398	11	T	C
AX-111466963	1A	13762626	8	C	T
AX-108860873	1A	13762696	4	T	A
AX-108790365	1A	13762733	13	G	C
AX-111621464	1A	13763385	3	G	A
AX-109316317	1A	13763652	5	A	G
AX-111111911	1A	13765559	11	A	G
AX-94582814	1A	13765731	8	A	C
AX-109956279	1A	13766440	3	G	A
AX-109290590	1A	13766528	0	T	G
AX-109909107	1A	137675Un	18	T	C
AX-86167347	1A	13767579	19	T	C
AX-1100Un133	1A	13768316	19	C	G
AX-111625525	1A	13769392	3	C	T
AX-108733211	1A	13782355	15	C	G
AX-111071514	1A	13847279	6	A	G
AX-108873264	1A	13850579	17	A	G
AX-108904030	1A	13851440	17	G	A
AX-109526Un3	1A	13856902	6	A	C
AX-111103053	1A	13857815	3	T	C
AX-111185245	1A	13857866	1	T	C
AX-111468886	1A	13858648	4	A	T
AX-110961176	1A	13859199	0	T	C
AX-111503552	1A	13859593	1	A	C
AX-109276077	1A	13859632	6	A	G
AX-94404380	1A	13861490	15	G	A
AX-110031210	1A	13864716	9	C	T
AX-110507135	1A	13873683	2	G	A
AX-110438014	1A	13882145	12	T	C
AX-110548369	1A	13882511	13	A	G
AX-1099034Un	1A	13882642	2	T	C
AX-110602477	1A	13902355	10	C	T
AX-109577721	1A	13916554	6	T	G
AX-109653210	1A	13918574	17	A	C
AX-110094899	1A	1397Un04	2	C	T
AX-108819706	1A	13973258	7	T	C
AX-110648046	1A	13973738	2	G	A
AX-110114506	1A	139746Un	5	G	A
AX-109816387	1A	13975131	4	G	A
AX-109832546	1A	13975586	4	C	T
AX-111469869	1A	13975654	4	G	C
AX-109345597	1A	13975695	2	A	C
AX-111709087	1A	13975762	3	C	A
AX-110978089	1A	13975836	1	A	G
AX-111560003	1A	13975875	1	C	A
AX-89558729	1A	13976088	4	T	C
AX-1100Un721	1A	13976432	6	C	G
AX-111629931	1A	13978713	9	A	C
AX-108736219	1A	13984289	17	A	T
AX-111266202	1A	13989933	1	G	A
AX-108941688	1A	14028493	3	C	T
AX-111802907	1A	14028877	5	G	A
AX-111694745	1A	14030Un6	18	C	T
AX-111785673	1A	14030751	12	A	G
AX-110998199	1A	14042392	9	G	A
AX-109387033	1A	14044253	5	T	G
AX-86178168	1A	14046238	3	T	C
AX-89507305	1A	14046385	5	T	C
AX-111145931	1A	14046648	11	G	T
AX-95248807	1A	14047359	12	A	G
AX-94996528	1A	14047386	4	T	C
AX-94741911	1A	14047675	13	A	C
AX-111484084	1A	14048293	1	G	A
AX-109313189	1A	140511Un	0	A	G
AX-110495671	1A	14052940	3	T	C
AX-95659816	1A	14056030	5	C	T
AX-108826583	1A	14056469	3	A	G
AX-109998250	1A	14061188	5	G	T
AX-111626594	1A	14063379	1	A	G
AX-108826762	1A	14076880	7	C	T
AX-111213816	1A	14077674	3	A	G
AX-86178824	1A	14077768	5	G	T
AX-110489191	1A	14077797	1	A	G
AX-94771964	1A	14077863	18	A	T
AX-110413518	1A	14081507	12	C	T
AX-109966008	1A	14106974	17	A	C
AX-94910059	1A	14108164	1	A	C
AX-94841207	1A	14108202	6	C	T
AX-94794613	1A	14108247	8	T	G
AX-94595091	1A	14108281	14	T	C
AX-109883971	1A	14108571	16	T	C
AX-94773234	1A	14109141	19	A	G
AX-110570528	1A	14116750	9	A	G
AX-111545111	1A	14117078	7	C	T
AX-109318441	1A	14127510	14	A	C
AX-109914247	1A	14130065	2	G	A
AX-109903164	1A	14130852	10	C	T
AX-108928371	1A	14131590	11	T	G
AX-109334328	1A	14135306	4	C	T
AX-109449313	1A	14136703	4	T	C
AX-108861738	1A	14137016	9	T	C
AX-110532821	1A	14137074	8	T	A
AX-110044566	1A	14137408	3	T	C
AX-111488867	1A	14139055	8	T	C
AX-111564091	1A	14139103	5	C	A
AX-111177774	1A	14140001	1	G	A
AX-108831839	1A	14140662	5	C	G
AX-110074505	1A	14141094	14	T	C
AX-110967888	1A	14141340	12	T	C
AX-111715090	1A	14141626	2	A	G
AX-94529379	1A	14142666	4	G	A
AX-95112808	1A	14142699	4	C	T
AX-95139232	1A	14142786	11	A	G
AX-94889253	1A	14143074	19	T	C
AX-108909949	1A	14143281	5	A	G
AX-95659739	1A	14143697	10	C	T
AX-89588947	1A	14143756	4	A	C
AX-109275597	1A	14143934	2	G	T
AX-89776579	1A	14144031	3	T	C
AX-109914263	1A	14144123	0	T	G
AX-110091746	1A	14145209	1	T	G
AX-109884347	1A	14146004	8	T	G
AX-89549209	1A	14146336	5	C	T
AX-108774721	1A	14146517	4	T	G
AX-94641925	1A	14161270	4	C	T
AX-89543218	1A	14161510	3	C	A
AX-110906954	1A	14161764	3	C	T
AX-86179835	1A	14162967	3	T	G
AX-95164316	1A	14163016	4	C	T
AX-109494638	1A	14163302	4	C	T
AX-111126459	1A	14164069	12	C	T
AX-109391219	1A	14164588	7	T	C
AX-108804089	1A	14167187	8	G	T
AX-111460324	1A	14167953	6	A	C
AX-94824792	1A	14195820	5	G	A
AX-111515506	1A	14236332	3	T	C
AX-111496048	1A	14238327	14	C	T
AX-94493792	1A	14253638	9	C	T
AX-94494275	1A	14253836	15	C	T
AX-95154988	1A	14253941	5	T	C
AX-94638851	1A	14253960	18	G	A
AX-109335408	1A	14254380	17	A	G
AX-111701082	1A	14254473	17	C	T
AX-109372977	1A	14255121	8	T	C
AX-109414192	1A	14256205	13	T	C
AX-94429964	1A	142567Un	12	G	C
AX-110912809	1A	14464355	2	C	T
AX-109890595	1A	14465680	6	G	A
AX-108940Un3	1A	14466160	10	T	G
AX-94963493	1A	14468199	17	C	T
AX-110910898	1A	14468533	3	A	C
AX-111587934	1A	14477280	5	A	C
AX-111066745	1A	14504438	3	T	G
AX-109294118	1A	14505133	6	G	C
AX-110630947	1A	14505763	5	C	T
AX-111705621	1A	14506257	6	A	G
AX-95134745	1A	14506464	2	T	C
AX-95149549	1A	14507508	8	A	G
AX-94656558	1A	14507661	6	A	T
AX-111526731	1A	14508518	3	G	A
AX-109335268	1A	14512797	5	T	C
AX-109002991	1A	14517209	6	T	C
AX-111553431	1A	14517964	8	T	G
AX-110923459	1A	14518507	6	C	T
AX-109025915	1A	14520561	8	A	G
AX-94411045	1A	14520999	10	T	C
AX-111132858	1A	145Un230	8	A	C
AX-110604995	1A	14523397	8	C	T
AX-10934Un34	1A	14555640	19	T	C
AX-109463338	1A	14600835	1	A	G
AX-108946110	1A	14602754	9	G	A
AX-108902905	1A	14616236	6	G	A
AX-1109295Un	1A	146Un490	2	T	C
AX-109915178	1A	146Un828	3	G	C
AX-109344712	1A	14627311	6	C	T
AX-109295825	1A	14647811	4	G	T
AX-109389636	1A	14746110	18	T	A
AX-110460472	1A	14748834	4	C	A
AX-108740051	1A	14840458	13	A	G
AX-111678112	1A	14840508	1	A	G
AX-111662804	1A	14840815	8	G	C
AX-108927771	1A	14840900	14	C	T
AX-108842309	1A	14853637	4	A	G
AX-109350385	1A	14857437	4	T	C
AX-109963204	1A	14858268	4	A	C
AX-111801792	1A	14990782	7	T	A
AX-108740698	1A	15003453	15	T	C
AX-110379199	1A	15177444	6	C	T
AX-110523831	1A	15187306	3	A	C
AX-110406138	1A	15187374	3	G	A
AX-109959837	1A	15188270	8	G	A
AX-110412350	1A	15188466	2	C	T
AX-109530029	1A	15189793	7	T	G
AX-109018126	1A	15190421	1	A	G
AX-111712831	1A	15191429	3	C	T
AX-110546095	1A	15191527	2	C	T
AX-111616028	1A	15191633	4	G	C
AX-108983173	1A	15191702	2	G	A
AX-111496743	1A	15191769	9	C	G
AX-108915607	1A	15191952	5	G	A
AX-111511433	1A	15192326	2	A	C
AX-108800692	1A	15193190	2	A	C
AX-110415059	1A	15193592	1	G	C
AX-109524816	1A	15195527	1	A	G
AX-109543469	1A	15195761	6	A	T
AX-110428235	1A	15195812	7	T	C
AX-111149256	1A	15318428	0	T	C
AX-110971516	1A	15319260	7	A	T
AX-1110886Un	1A	15323416	3	T	C
AX-110417482	1A	1534Un63	0	C	T
AX-110505569	1A	15342821	15	T	C
AX-109428069	1A	15343778	5	G	T
AX-111528678	1A	15344078	6	A	G
AX-110073653	1A	15344327	3	T	G
AX-111474934	1A	15344426	6	A	G
AX-110069824	1A	15344527	6	G	A
AX-109010396	1A	15344993	3	A	G
AX-108795174	1A	15345408	3	T	C
AX-110567798	1A	15346111	11	A	G
AX-110048371	1A	15346184	2	A	G
AX-110491311	1A	15346353	5	G	A
AX-110550658	1A	15346565	3	T	C
AX-109286252	1A	15348111	12	T	A
AX-109895618	1A	15348528	3	G	A
AX-110928134	1A	15348627	13	G	A
AX-110409820	1A	15348767	6	C	T
AX-111085916	1A	15349464	3	A	T
AX-110633877	1A	15350568	14	C	G
AX-109283747	1A	15351319	6	T	A
AX-109480941	1A	15351369	3	T	C
AX-110442316	1A	15351858	15	A	G
AX-108781687	1A	15428766	6	C	T
AX-110536554	1A	15430441	6	T	G
AX-110366887	1A	15430474	1	G	A
AX-109286902	1A	15430675	3	C	T
AX-111160407	1A	15430720	14	C	T
AX-110618929	1A	15431217	1	T	C
AX-108738723	1A	15431860	10	T	C
AX-109275707	1A	15431926	5	A	G
AX-109328297	1A	15432137	7	C	T
AX-89682720	1A	15432328	3	A	G
AX-111511484	1A	15432888	4	C	T
AX-109406408	1A	15435750	3	C	T
AX-94486559	1A	15437090	7	G	A
AX-94599054	1A	15437115	17	C	T
AX-108891784	1A	15437239	14	C	G
AX-111549449	1A	15437862	16	C	T
AX-111576881	1A	15438037	5	G	A
AX-95081354	1A	15438279	0	T	C
AX-110925545	1A	15438292	4	G	A
AX-94607056	1A	15438306	5	G	A
AX-95133433	1A	15438359	0	A	G
AX-86179729	1A	15438360	1	T	G
AX-95246857	1A	15438449	8	A	G
AX-94629258	1A	15438554	5	A	G
AX-94802459	1A	15438672	2	G	C
AX-94969618	1A	15438763	14	C	A
AX-95659772	1A	15438864	8	A	G
AX-94847396	1A	15439071	2	C	T
AX-94894215	1A	15439095	5	G	T
AX-111479179	1A	154394Un	12	G	A
AX-89395604	1A	15439932	1	T	G
AX-109368750	1A	15440540	5	A	G
AX-110377454	1A	15440751	7	C	T
AX-109873932	1A	15441364	8	C	G
AX-108848961	1A	15441654	5	G	A
AX-110920757	1A	15462758	2	A	T
AX-109372406	1A	15463676	5	A	G
AX-109520668	1A	15463742	5	C	T
AX-111070823	1A	15473433	7	T	G
AX-110010474	1A	15488881	6	A	C
AX-110393732	1A	15511402	4	A	G
AX-108855738	1A	15512332	2	C	T
AX-111Un2138	1A	15513562	11	T	C
AX-110575458	1A	15515961	7	C	T
AX-108970317	1A	15516481	12	A	G
AX-109377187	1A	15520712	12	T	C
AX-111665750	1A	15530864	2	T	G
AX-109506566	1A	15543050	7	C	T
AX-110376310	1A	15686130	2	A	G
AX-111483820	1A	15686311	11	A	G
AX-110055246	1A	15689852	9	T	C
AX-110563049	1A	15905547	2	G	T
AX-110423637	1A	15913501	13	C	A
AX-110967406	1A	15913842	6	G	A
AX-109817130	1A	15914169	8	G	A
AX-111550704	1A	15917948	5	G	C
AX-110130343	1A	15919672	14	T	C
AX-111506866	1A	15921709	12	A	G
AX-110054568	1A	159Un445	5	T	G
AX-108799447	1A	15926438	3	A	C
AX-111263270	1A	16027845	18	T	C
AX-108966198	1A	16038962	1	T	G
AX-89316Un8	1A	16039025	7	C	T
AX-110956659	1A	16042151	15	G	A
AX-111695139	1A	16091821	4	A	C
AX-110462615	1A	16190632	3	G	A
AX-109282007	1A	16191339	19	T	C
AX-108985553	1A	16193469	15	C	G
AX-110387899	1A	16193569	5	G	A
AX-111170609	1A	16193754	4	A	G
AX-110028832	1A	16239603	7	A	C
AX-109873887	1A	16296356	8	T	G
AX-94926178	1A	16300859	17	A	G
AX-94952968	1A	16300867	8	C	G
AX-94763150	1A	16300877	10	A	G
AX-111288971	1A	16304784	12	C	T
AX-95019142	1A	16375063	16	T	C
AX-947413Un	1A	16375065	9	G	A
AX-94555429	1A	16375109	8	C	T
AX-108893787	1A	16376454	6	A	G
AX-109344363	1A	16376733	7	A	G
AX-109059350	1A	16382082	1	A	G
AX-109592084	1A	16383779	4	C	T
AX-109547010	1A	16388798	6	C	T
AX-110921Un3	1A	16389475	8	C	T
AX-86185114	1A	16389608	1	G	A
AX-111473800	1A	16389882	5	A	G
AX-94856372	1A	16390688	19	T	C
AX-95014454	1A	16390721	16	G	A
AX-109309884	1A	16390816	4	A	C
AX-109857387	1A	16395131	6	C	G
AX-11044Un14	1A	16396506	5	T	C
AX-110090502	1A	16407020	1	T	C
AX-11175Un28	1A	16407433	12	T	A
AX-111084696	1A	164Un884	17	T	C
AX-111714491	1A	16424391	8	T	C
AX-108787284	1A	16425263	5	C	G
AX-110516030	1A	16431823	6	A	G
AX-1093Un008	1A	16433441	10	T	C
AX-89330170	1A	16433794	8	A	G
AX-110933935	1A	16434187	2	T	C
AX-109361690	1A	16434588	6	A	G
AX-111475421	1A	16435184	13	T	G
AX-110929Un3	1A	16855297	4	G	C
AX-110693533	1A	16857709	19	G	C
AX-11051Un79	1A	16858761	1	C	T
AX-111152543	1A	16923681	9	A	G
AX-110169664	1A	16923913	9	G	A
AX-109350127	1A	16936917	3	G	A
AX-108918748	1A	16936949	3	T	C
AX-109890178	1A	16937034	0	T	G
AX-111074560	1A	16938285	2	G	A
AX-108801366	1A	16938331	10	T	C
AX-111091094	1A	16940655	3	G	T
AX-108928619	1A	16940920	2	G	A
AX-109364130	1A	16941008	3	G	T
AX-109915284	1A	17006970	5	C	A
AX-111666137	1A	17007338	11	C	G
AX-109963610	1A	17009469	6	G	A
AX-94664699	1A	17011010	15	T	G
AX-109961967	1A	17014749	6	G	C
AX-111557Un8	1A	17128602	18	A	G
AX-111509502	1A	17128862	10	C	T
AX-109083677	1A	17237267	7	A	G
AX-111482465	1A	17243612	5	G	A
AX-109397461	1A	17247041	13	C	G
AX-108817399	1A	17248430	4	T	C
AX-109858695	1A	17678731	5	A	G
AX-111519584	1A	17744907	3	T	C
AX-109064982	1A	17753071	14	G	T
AX-111616449	1A	17785534	6	T	C
AX-111614905	1A	17787697	8	G	T
AX-109337551	1A	17821130	3	T	C
AX-110974687	1A	178Un548	12	T	C
AX-111136859	1A	17825078	5	C	A
AX-111175610	1A	17850684	19	T	G
AX-110085424	1A	17851330	11	G	A
AX-111496315	1A	17852085	7	G	C
AX-110016951	1A	17852607	4	T	C
AX-111453278	1A	17853983	13	A	C
AX-110033054	1A	17871376	5	A	G
AX-109855089	1A	17876498	3	T	C
AX-111061004	1A	17877202	1	C	G
AX-109358966	1A	17877529	7	G	A
AX-109425736	1A	17878836	9	A	G
AX-111649955	1A	17880112	2	T	C
AX-111103176	1A	17938029	6	C	A
AX-111017764	1A	18048514	7	C	A
AX-108911701	1A	18048906	1	G	A
AX-109034260	1A	18081623	5	G	T
AX-109935243	1A	18081728	4	C	T
AX-109036784	1A	18095523	6	A	G
AX-110369875	1A	18150518	6	C	T
AX-109421240	1A	18151065	5	G	C
AX-108887417	1A	18290950	2	T	C
AX-110523467	1A	18293903	4	C	G
AX-110376062	1A	18302711	6	T	C
AX-111482788	1A	18306258	3	A	C
AX-11067Un79	1A	18306760	2	G	A
AX-109886261	1A	18306888	5	C	T
AX-110392879	1A	18321433	0	A	C
AX-110718430	1A	18331495	3	G	C
AX-111030377	1A	18390016	14	C	T
AX-111451872	1A	18392369	1	T	C
AX-110490558	1A	18434711	13	A	G
AX-111458136	1A	18435194	2	G	C
AX-109382158	1A	18436270	8	G	C
AX-110602697	1A	18458049	2	T	G
AX-108986790	1A	18459654	6	A	G
AX-111466638	1A	18460194	2	G	T
AX-111050434	1A	18460350	15	G	T
AX-111612387	1A	18460561	17	T	C
AX-111458699	1A	18460838	4	T	C
AX-109887348	1A	18462895	4	A	C
AX-109836484	1A	18464452	10	T	C
AX-110056667	1A	18485555	3	T	C
AX-111182661	1A	18485647	9	G	A
AX-108824897	1A	18485699	3	A	G
AX-110393950	1A	18485763	3	G	A
AX-110558643	1A	18485796	11	T	G
AX-110628752	1A	18486279	16	A	G
AX-89658196	1A	18486331	1	C	T
AX-94649562	1A	18486893	2	G	C
AX-111458881	1A	18487416	6	T	G
AX-111125144	1A	18487659	2	T	C
AX-110546660	1A	18491170	5	A	G
AX-108853939	1A	18561576	0	C	A
AX-108811691	1A	18715398	6	G	A
AX-110169947	1A	18774246	4	T	A
AX-94877635	1A	18820821	0	A	G
AX-95102863	1A	18820837	10	T	G
AX-111051782	1A	18854683	10	A	G
AX-111012454	1A	19080842	18	A	G
AX-111546235	1A	19083786	5	C	T
AX-109975835	1A	19084779	1	G	A
AX-111563036	1A	19085194	11	G	C
AX-110061993	1A	19086108	3	G	A
AX-110374621	1A	190924Un	12	G	A
AX-111009530	1A	19130157	12	T	C
AX-110121699	1A	19138790	13	C	G
AX-109356686	1A	19266940	9	C	T
AX-95201438	1A	19310552	3	G	A
AX-95167796	1A	19310616	10	A	G
AX-109337715	1A	19541439	0	C	A
AX-109072664	1A	19668129	8	C	G
AX-109946685	1A	19670456	7	G	A
AX-108850447	1A	19695398	5	C	T
AX-110448704	1A	19746642	3	T	G
AX-109916335	1A	19770115	7	C	G
AX-111689059	1A	19770262	2	C	A
AX-110447718	1A	19770300	4	A	G
AX-110430263	1A	197765Un	10	G	C
AX-109302339	1A	19779738	14	A	G
AX-94840099	1A	19893818	15	T	C
AX-111520300	1A	19934442	9	C	T
AX-110363415	1A	20027720	10	A	G
AX-110565232	1A	20076235	3	C	T
AX-111489205	1A	20076319	6	C	T
AX-110557930	1A	2009Un18	3	T	C
AX-111681732	1A	20092455	2	T	C
AX-108950253	1A	20092638	1	A	G
AX-110069373	1A	20093634	9	C	G
AX-95010796	1A	200940Un	8	G	A
AX-95126025	1A	20094031	4	G	A
AX-94450380	1A	20094072	5	G	A
AX-86179365	1A	20094281	5	C	A
AX-95078736	1A	20094328	6	T	C
AX-94664455	1A	20094358	1	G	A
AX-94941263	1A	20094396	5	A	G
AX-95659606	1A	20094430	6	G	T
AX-94964277	1A	20094462	2	T	C
AX-108916415	1A	20105804	19	C	T
AX-110478585	1A	20157439	4	T	A
AX-111703433	1A	20157816	6	T	G
AX-94606615	1A	20158296	2	G	C
AX-94986085	1A	20158398	8	A	G
AX-108794567	1A	20169279	18	G	T
AX-110669294	1A	20169519	14	T	A
AX-111013986	1A	20172543	4	T	C
AX-111601194	1A	20177162	6	T	A
AX-111607090	1A	20178402	5	G	T
AX-94688901	1A	2018Un65	12	C	G
AX-111680733	1A	20187477	10	T	G
AX-109850363	1A	20201881	10	T	C
AX-110519000	1A	20202506	5	A	G
AX-111636393	1A	20241497	5	A	G
AX-110013408	1A	20365953	8	G	A
AX-111834482	1A	20370474	7	C	A
AX-109578427	1A	20370520	3	C	G
AX-111033209	1A	20408362	4	G	A
AX-111459421	1A	20412734	5	T	C
AX-109534799	1A	20416978	12	C	T
AX-110447800	1A	20418219	15	G	A
AX-89512660	1A	20418935	9	T	C
AX-110438766	1A	20428972	3	C	A
AX-109400621	1A	20433526	4	T	C
AX-86177745	1A	20435863	12	C	G
AX-95202847	1A	20435909	5	C	T
AX-94519925	1A	20436265	11	A	G
AX-94853211	1A	20436439	13	T	C
AX-108855026	1A	20464387	9	C	T
AX-111136673	1A	20537518	12	C	G
AX-111597441	1A	20537621	6	T	C
AX-94897156	1A	20538067	1	G	C
AX-94711390	1A	20538186	4	A	G
AX-109990142	1A	20538239	18	G	C
AX-94461815	1A	20538292	12	A	T
AX-94604756	1A	20538313	10	T	G
AX-95026417	1A	20538316	13	T	C
AX-109951733	1A	20538381	12	A	G
AX-108810842	1A	20541471	8	G	C
AX-109823040	1A	20698445	19	A	G
AX-111565119	1A	20703192	10	T	C
AX-109861620	1A	20704827	3	T	C
AX-109456346	1A	20741996	14	G	A
AX-109898803	1A	20744757	7	G	A
AX-109397464	1A	20744884	7	C	G
AX-109421055	1A	20745249	7	C	T
AX-109373992	1A	20747191	13	G	A
AX-111644388	1A	20750102	5	A	G
AX-111625665	1A	20787731	7	G	C
AX-110515151	1A	20842015	10	C	T
AX-111665145	1A	20842951	16	A	G
AX-110952374	1A	20858157	9	A	G
AX-110677026	1A	20859387	7	A	G
AX-111024774	1A	20861121	13	T	C
AX-111613369	1A	20861236	11	T	C
AX-110906927	1A	20872626	4	A	G
AX-109565694	1A	20879459	16	G	C
AX-109568420	1A	20880868	5	A	G
AX-110591299	1A	20882687	3	A	G
AX-111613787	1A	20882756	0	C	T
AX-109348628	1A	20886802	18	T	C
AX-108751661	1A	20888618	19	G	C
AX-110983549	1A	20889861	3	G	C
AX-1099Un732	1A	20890434	7	C	G
AX-109527313	1A	20890541	12	C	T
AX-110081565	1A	20891808	6	T	G
AX-109994737	1A	20898929	3	C	T
AX-110459666	1A	20907234	14	T	C
AX-109520686	1A	20907335	2	G	C
AX-110549046	1A	20907449	2	A	G
AX-109296447	1A	20908809	7	C	T
AX-111680906	1A	20909448	9	G	A
AX-110361744	1A	20911Un3	6	G	A
AX-108866416	1A	20917673	11	A	G
AX-111187068	1A	209Un171	5	C	T
AX-108770405	1A	209Un490	6	G	T
AX-89750504	1A	20937232	0	C	G
AX-110644168	1A	20937358	4	A	G
AX-89488367	1A	20939659	2	G	A
AX-109355518	1A	20939972	1	A	G
AX-110045441	1A	20940401	5	G	A
AX-109901740	1A	20966956	11	G	A
AX-109886983	1A	20967424	13	C	T
AX-109975089	1A	20972036	15	C	T
AX-111504637	1A	20972478	14	G	A
AX-108959923	1A	20972529	17	C	T
AX-111550401	1A	20974470	1	C	T
AX-94902360	1A	20977361	9	A	G
AX-94588633	1A	20978704	11	C	T
AX-89666319	1A	20978898	12	A	G
AX-94757475	1A	20979121	17	C	T
AX-94384354	1A	20979946	4	T	C
AX-94531370	1A	20980077	8	A	G
AX-89748661	1A	20980351	13	T	C
AX-110360743	1A	20983211	4	T	C
AX-109909738	1A	20983292	5	G	A
AX-108868021	1A	20988303	2	G	A
AX-111556024	1A	20997648	18	A	G
AX-109873266	1A	20998696	1	G	A
AX-111709600	1A	20999070	3	C	T
AX-110638590	1A	20999127	7	T	A
AX-110106796	1A	20999521	2	G	A
AX-109927936	1A	21000662	1	G	A
AX-109938402	1A	21000875	4	G	A
AX-110481829	1A	210090Un	6	T	C
AX-109583726	1A	21009818	5	T	A
AX-111140423	1A	21010581	8	T	C
AX-109890236	1A	21020488	14	C	T
AX-109830760	1A	21020606	2	G	A
AX-111093701	1A	21021294	7	G	A
AX-111642525	1A	21021781	12	G	T
AX-111673632	1A	21025388	3	G	A
AX-110030742	1A	21030114	9	A	C
AX-89407180	1A	21047494	13	T	C
AX-108979011	1A	21049110	5	C	T
AX-110452015	1A	21049147	0	A	T
AX-111488323	1A	21050651	2	G	T
AX-109330908	1A	21054925	5	T	C
AX-110730543	1A	21055127	11	C	T
AX-108728798	1A	21055465	9	G	A
AX-110989465	1A	21057003	4	G	A
AX-110503487	1A	21077761	12	C	T
AX-111565716	1A	21082427	18	A	G
AX-109398317	1A	21090480	0	G	A
AX-110452986	1A	21093716	7	C	T
AX-108974188	1A	21095691	8	G	A
AX-111Un2137	1A	21096650	5	C	T
AX-95181262	1A	21096661	2	C	T
AX-109511562	1A	21097156	8	C	T
AX-111450886	1A	21097832	10	A	G
AX-111669368	1A	21098653	3	G	A
AX-110671117	1A	21099661	14	C	A
AX-111496071	1A	21101091	1	G	A
AX-111637308	1A	21104251	9	C	T
AX-110560184	1A	21106904	9	A	G
AX-111453882	1A	21107510	14	G	A
AX-109380691	1A	21107849	2	A	G
AX-108866819	1A	21108036	16	G	A
AX-109963397	1A	21108605	6	T	C
AX-109923860	1A	21110095	4	T	C
AX-110496768	1A	21143286	3	C	T
AX-110414153	1A	21145603	4	G	C
AX-110911697	1A	21148594	6	A	G
AX-110388488	1A	21148828	3	C	T
AX-110369391	1A	21148871	10	G	A
AX-108772599	1A	21173463	1	T	C
AX-111490260	1A	21181631	0	T	C
AX-1099980Un	1A	2118Un62	0	C	T
AX-110382559	1A	21182749	7	C	T
AX-110405877	1A	21184634	8	T	G
AX-109973265	1A	21196738	5	T	G
AX-109272711	1A	21237348	14	C	T
AX-108727Un2	1A	21242874	13	G	A
AX-109861449	1A	21271554	3	G	T
AX-111540541	1A	21281275	2	A	G
AX-10927UnUn	1A	21281445	3	A	G
AX-109944898	1A	21282585	0	T	G
AX-110923783	1A	21283560	17	T	C
AX-89336868	1A	21283665	3	G	A
AX-110648862	1A	21284440	5	T	C
AX-108734680	1A	21286753	7	C	T
AX-110474764	1A	21316769	2	T	C
AX-109926677	1A	213Un673	4	C	T
AX-110984658	1A	213Un744	16	A	G
AX-109950817	1A	21323543	1	G	A
AX-108787496	1A	21324590	5	G	C
AX-109377147	1A	21324703	4	A	C
AX-109901608	1A	21324903	9	C	T
AX-111578395	1A	21325107	5	C	G
AX-111469881	1A	21325254	3	T	C
AX-110428658	1A	21325394	3	T	C
AX-110972938	1A	21327619	6	G	A
AX-110627812	1A	21332499	0	C	A
AX-110519117	1A	21332554	4	G	C
AX-111560032	1A	21333455	2	C	T
AX-111176681	1A	21333707	4	C	A
AX-109295429	1A	21338328	14	A	G
AX-111705455	1A	21338618	5	A	G
AX-109000920	1A	21340545	10	T	G
AX-110375202	1A	21340733	3	A	G
AX-108738789	1A	21340774	3	G	A
AX-109362699	1A	21344803	3	G	A
AX-110362969	1A	21345090	9	C	T
AX-110486964	1A	21350978	2	G	T
AX-110962638	1A	21353241	0	G	A
AX-108728153	1A	21399718	5	T	C
AX-95230007	1A	21400500	4	T	G
AX-95179503	1A	21400567	19	C	A
AX-111058359	1A	21401546	3	A	G
AX-110388183	1A	214023Un	7	A	T
AX-111466691	1A	21402987	1	T	G
AX-110632454	1A	21403074	15	T	A
AX-110943805	1A	21403692	5	T	C
AX-109459706	1A	21404001	2	G	C
AX-109930369	1A	21404135	0	C	G
AX-111172881	1A	21404528	4	G	C
AX-110642474	1A	21405649	5	C	T
AX-89607430	1A	21405717	17	G	A
AX-110415789	1A	21406657	7	C	T
AX-110388184	1A	214067Un	3	T	G
AX-111560137	1A	21406967	0	A	G
AX-110113009	1A	21407104	8	C	G
AX-111716934	1A	21407258	0	A	C
AX-111146028	1A	21407316	2	G	A
AX-110633216	1A	21408102	7	G	C
AX-110091907	1A	21408287	0	G	T
AX-109274131	1A	21409760	15	G	C
AX-108967563	1A	21410411	8	T	C
AX-108959200	1A	21423647	3	A	C
AX-108855696	1A	21423804	1	C	G
AX-111529162	1A	21423858	0	A	G
AX-111561048	1A	21462052	17	A	C
AX-111685383	1A	21467047	13	G	A
AX-108839217	1A	21478996	15	C	T
AX-110673725	1A	21539519	3	G	T
AX-111776349	1A	21542902	1	A	G
AX-110024192	1A	21545008	6	C	G
AX-109316554	1A	21546145	1	G	A
AX-111498856	1A	21547301	5	T	G
AX-109900341	1A	21562068	6	A	G
AX-110363696	1A	21564347	0	C	A
AX-108798176	1A	21569836	17	A	C
AX-109434520	1A	21597957	10	C	T
AX-111604755	1A	21599843	6	G	A
AX-110405123	1A	21601484	0	T	C
AX-111539534	1A	21611785	2	C	T
AX-110455288	1A	21618824	0	C	T
AX-108762847	1A	21619271	10	G	A
AX-108757511	1A	21619523	4	C	A
AX-109294258	1A	21619694	4	C	T
AX-110488354	1A	21619776	17	T	A
AX-110370775	1A	21620311	1	C	G
AX-110415217	1A	21620421	2	T	A
AX-108871569	1A	21620456	3	G	C
AX-109384329	1A	21620621	6	T	C
AX-89448839	1A	21620656	6	T	C
AX-109511754	1A	21620877	5	A	G
AX-110491569	1A	21620942	0	T	G
AX-109490274	1A	21621045	2	T	C
AX-10928Un91	1A	21621580	13	A	G
AX-111058617	1A	21621840	8	A	G
AX-109437659	1A	21623986	7	A	G
AX-94615199	1A	21624308	2	C	G
AX-94599217	1A	21624369	2	G	C
AX-94539246	1A	21624568	8	C	T
AX-110567950	1A	21626781	8	T	C
AX-109917526	1A	21627638	9	C	T
AX-110425774	1A	216450Un	5	A	G
AX-108751487	1A	21674513	9	C	G
AX-109473689	1A	21701267	14	A	C
AX-109403340	1A	21713934	4	T	C
AX-111658119	1A	21716912	9	C	T
AX-95084010	1A	21760046	5	G	A
AX-109491818	1A	21762426	3	A	G
AX-110930088	1A	21763650	3	G	A
AX-1099Un176	1A	21772124	17	A	G
AX-110402350	1A	21774786	11	C	T
AX-109981461	1A	21832924	15	T	C
AX-111599103	1A	21834869	3	G	A
AX-1093053Un	1A	21882873	6	G	A
AX-109310305	1A	21883169	0	C	T
AX-109312957	1A	21883444	10	C	G
AX-111638488	1A	21898708	5	A	G
AX-111495794	1A	21899027	3	A	C
AX-94470457	1A	21985658	0	C	A
AX-109926728	1A	21987034	1	G	T
AX-110391767	1A	21989101	4	G	C
AX-111117514	1A	21995774	2	C	A
AX-89628084	1A	Un042307	5	G	C
AX-111635974	1A	Un042459	3	G	C
AX-111571346	1A	Un042515	10	A	G
AX-110968126	1A	Un044029	17	A	C
AX-94710260	1A	Un045362	14	C	T
AX-95137329	1A	Un045371	17	G	C
AX-110362154	1A	Un051837	7	T	C
AX-110938814	1A	Un057425	11	G	T
AX-110496590	1A	Un059837	17	C	T
AX-111540371	1A	Un060649	1	A	G
AX-109824086	1A	Un060714	17	G	T
AX-108760739	1A	Un078666	14	A	G
AX-109867555	1A	Un081362	12	C	T
AX-109859875	1A	Un241050	4	G	A
AX-110537758	1A	Un244258	3	A	G
AX-111624274	1A	Un245507	0	T	C
AX-108761648	1A	Un247729	0	A	C
AX-109515244	1A	Un251499	2	T	G
AX-109857290	1A	Un264141	9	G	A
AX-109853332	1A	Un265643	6	C	G
AX-111066535	1A	Un267535	13	T	A
AX-110627855	1A	Un270494	13	T	C
AX-110003735	1A	Un270683	5	A	G
AX-110571354	1A	Un271053	5	T	C
AX-111459844	1A	Un271273	2	C	T
AX-110967924	1A	Un272064	17	C	T
AX-94739095	1A	Un282741	5	G	A
AX-94933501	1A	Un288433	3	T	C
AX-94603585	1A	Un288625	6	T	C
AX-95240294	1A	Un289682	8	A	G
AX-110605237	1A	Un291568	9	G	T
AX-110110304	1A	Un292188	13	G	C
AX-111182329	1A	Un29UnUn	5	G	T
AX-109877821	1A	Un292510	2	G	A
AX-109562011	1A	Un294061	8	C	A
AX-110626785	1A	Un294205	15	A	G
AX-110939554	1A	Un294583	5	T	C
AX-111449420	1A	Un295207	4	G	A
[truncated: 409,921+ more rows]
