# Supplementary material for: Genome-Wide Association Study on Root System Architecture and Identification of Candidate Genes in Wheat (Triticum aestivum L.)
Source: Int J Mol Sci. 2022 Feb 6;23(3):1843. doi: 10.3390/ijms23031843 (PMC8836572; doi:10.3390/ijms23031843)
Supplement: Supplementary file 1 [file ijms-23-01843-s001.zip › Supplementary Files/Table S3 QTLs and QTL clusters with RSA traits and overlapping with QTLs from previous studies (-log10(P)í▌3.5)..xlsx]

## Sheet: Table S3
Table S3 QTLs and QTL clusters with RSA traits and overlapping with QTLs from previous studies (-log10(P)≥3.5).
RSA Traits	SNP	CHR	Mb	P	-log10(P)	Reference
ARD	AX-94853211	1A	20.4364	0.00028936	3.53856
ARD	AX-94939701	1A	86.6395	0.000194295	3.71154
ARD	AX-94696583	1A	133.171	0.000112183	3.95007
TRV	AX-111479453	1A	533.765	0.000277248	3.55713
ARD	AX-94621343	1B	158.545	0.000258946	3.58679
ARD	AX-94514158	1B	674.499	0.000218534	3.66048
ARD	AX-108970122	1D	203.271	0.000314893	3.50184
ARD	AX-94451689	1D	472.523	0.00019347	3.71339
ARD	AX-94741404	2A	33.337	0.000125626	3.90092
TRA/TRV	AX-111630548	2A	61.2752	8.81614e-05	4.05-4.29
TRV	AX-108922077	2A	507.97	0.000237787	3.62381
TRA/TRV	AX-110564036	2A	740.013	8.77824e-05	4.06-4.11
RL/RA/RV	AX-109555958	2B	46.1121	0.000294478	3.53-3.74
TRV	AX-95132773	2B	126.739	0.000107572	3.9683
TRV	AX-95634260	2B	132.341	0.000242368	3.61553
ARD	AX-94798162	2B	245.889	8.5285e-05	4.06913
ARD	AX-94448419	2B	509.706	0.00029618	3.52844
ARD	AX-94636943	2B	620.627	0.000206115	3.68589
ARD	AX-95150873	2B	682.849	0.000170259	3.76889
TRA/ARD/TRV	AX-110628360	2B	695.891	0.000166486	3.78-4.29
ARD	AX-94814665	2B	777.116	0.000257017	3.59004
ARD/TRV	AX-94488892	2B	792.487	0.000235494	3.63-4.38
TRL	AX-94888598	2D	13.885	0.000232571	3.63344
RV	AX-109955154	2D	28.0088	0.000277445	3.55682
ARD	AX-89608271	2D	372.695	0.000300713	3.52185
ARD	AX-110887844	2D	380.979	7.37508e-05	4.13223
ARD	AX-94565786	2D	484.862	0.00015393	3.81268
ARD	AX-94896244	2D	574.104	0.000282981	3.54824
ARD/TRV/RV	AX-94662367	2D	639.821	0.000217011	3.66-5.38
NRT/RT	AX-95193648	3A	0.562988	2.38719e-05	4.62-4.92
TRA	AX-111607718	3A	9.5899	0.00029362	3.53221
TRV	AX-108892435	3A	21.2801	7.85757e-05	4.10471
ARD	AX-94612912	3A	41.5455	0.000220949	3.65571
TRA/TRV	AX-108794049	3A	53.5843	0.000302159	3.52-3.63
ARD	AX-94389645	3A	471.824	0.000264907	3.57691
ARD	AX-111035897	3A	509.569	0.000206709	3.68464
ARD	AX-94875149	3A	671.726	0.000223645	3.65044
ARD	AX-94733087	3A	722.358	0.000184858	3.73316
NRT/RT	AX-94486149	3B	3.22865	0.000315283	3.5-5.14
ARD	AX-108817856	3B	20.4826	0.000302888	3.52-3.56
ARD	AX-111490934	3B	49.2866	9.67347e-05	4.01442
ARD	AX-111830570	3B	119.08	0.000168792	3.77265
ARD	AX-109650132	3B	374.1	0.000234684	3.62952
NRT/RT	AX-111562400	3B	433.117	0.000256591	3.59-3.67
RL/RA/RV	AX-111637787	3B	586.752	0.000310824	3.51-3.80
RA/RV	AX-110443344	3B	655.42	0.000223644	3.65-3.83
NRT/RT	AX-111673627	3B	662.529	0.000261443	3.58-3.73
ARD	AX-95072294	3B	677.616	0.000141513	3.8492
ARD	AX-94437988	3B	723.445	0.00016335	3.78688
ARD/RT	AX-94747864	3D	3.29892	0.000305198	3.52-3.60
ARD	AX-94442912	3D	13.599	0.000304601	3.51627
TRV	AX-94947392	3D	165.734	0.000191888	3.71695
TRV	AX-95091464	3D	173.395	0.000257651	3.58897
ARD	AX-94706798	3D	360.398	0.000250293	3.60155
ARD	AX-95016200	3D	373.602	0.00024981	3.60-3.87
ARD	AX-110233146	3D	377.72	0.000205994	3.68615
TRV	AX-95097150	3D	508.394	0.00024196	3.61626
TRL/TRA/RL/RA/RV	AX-109237510	3D	549.737	0.000214442	3.67-4.16
ARD	AX-110419111	4A	6.34239	0.000262811	3.58036
TRV	AX-94897906	4A	102.386	9.21148e-05	4.03567
ARD	AX-94673726	4A	566.523	0.000183991	3.7352
NRT/RL/RT	AX-109279758	4A	584.719	0.000213109	3.67-4.37
TRA/TRV	AX-108748063	4A	618.272	0.000316184	3.50-3.95
ARD	AX-94926827	4A	737.504	0.00011301	3.95-3.97	Xu et al. 2021
TRV	AX-95155562	4B	15.1285	0.000185898	3.73072
ARD	AX-94878272	4B	26.7935	0.0002327	3.6332
ARD	AX-94526859	4B	406.465	0.000146638	3.83375
ARD	AX-94581617	4B	560.015	0.000312251	3.5055
TRA/TRV	AX-110712645	4B	606.85	0.000304471	3.52-4.74
NRT/RT	AX-109369890	4D	244.374	0.000156798	3.80-3.94
ARD	AX-94563235	4D	281.299	0.00029376	3.53201
NRT/RT	AX-110248775	4D	288.316	0.000162407	3.79-3.92
ARD/NRT/RT	AX-86172598	4D	364.543	0.000288462	3.54-3.90	Kabir et al. 2015
ARD	AX-95191962	4D	404.102	0.000157101	3.80382	Kabir et al. 2015
RV	AX-109366564	5A	0.666773	0.000181916	3.74013
ARD	AX-111265230	5A	197.155	0.000224761	3.64828
TRV	AX-94695489	5A	476.435	0.000302545	3.51921
ARD	AX-94537259	5A	519.951	0.000253318	3.59633
ARD	AX-95161549	5A	526.397	0.000292254	3.53424
RT	AX-110520301	5A	627.239	0.000248193	3.60521
TRA/TRV	AX-95073736	5A	632.602	0.000240619	3.62-4.25
TRL/RA/RV	AX-109303068	5B	6.58047	0.000303818	3.52-3.62
TRV	AX-111023863	5B	32.5084	0.000313993	3.50308
ARD	AX-108806256	5B	511.702	0.000193144	3.71412
NRT/RL/RA/RV/RT	AX-108915780	5B	570.927	0.000300206	3.52-5.73
ARD	AX-94793054	5B	577.308	0.000304268	3.51674
TRL/TRA	AX-111761006	5B	635.62	0.00030791	3.51-4.30
ARD	AX-110411477	5D	202.402	0.000282074	3.54964
ARD	AX-95093123	5D	385.394	2.69353e-05	4.56968
ARD	AX-94765974	5D	443.013	0.000223471	3.65078
NRT/RL/RA/RV/RT	AX-108866645	5D	464.089	0.000290305	3.54-4.66
ARD	AX-110588431	5D	483.717	0.000300792	3.52173
TRL/TRA	AX-110961638	5D	509.141	0.000280557	3.55-3.72
ARD	AX-94953898	5D	556.546	0.000191738	3.71729
ARD	AX-94797199	6A	22.0234	0.000133479	3.87459
ARD	AX-109932299	6A	103.954	0.000312604	3.51-4.16
ARD	AX-94827303	6A	115.181	8.42794e-05	4.07428
ARD	AX-86180295	6A	454.35	0.000258368	3.58776
NRT/RT	AX-110018671	6B	127.162	0.000280468	3.55-4.42
ARD	AX-94893651	6B	556.487	0.000115785	3.93635
ARD	AX-94749115	6B	703.944	0.000285878	3.54-3.58
ARD	AX-94502864	6B	710.324	7.22125e-06	5.14139
ARD	AX-94560043	6B	716.258	0.000127035	3.89608
NRT/RT	AX-111110512	6D	3.99438	0.000307649	3.51-3.86
ARD	AX-94826824	6D	60.137	5.83675e-05	4.23383
ARD	AX-94468039	6D	86.375	7.63909e-05	4.11696
ARD	AX-95230264	6D	218.454	0.000259676	3.58557
ARD	AX-109595287	6D	313.136	0.000289928	3.53771
ARD	AX-110837768	6D	464.84	6.31553e-05	4.19959
NRT	AX-109930216	7A	13.9713	0.000260908	3.58351
ARD	AX-94849869	7A	19.0073	7.98733e-05	4.0976
RT	AX-109938719	7A	32.0163	0.000173799	3.75995
NRT/RT	AX-108852993	7A	40.2624	0.000158766	3.80-4.10
ARD	AX-111008846	7A	213.078	0.000261663	3.58226	Yang et al. 2021
ARD/RL/RA	AX-109040404	7A	225.296	0.000305012	3.52-3.58	Yang et al. 2021, Ma et al. 2017
TRA	AX-95199507	7A	545.07	0.000274858	3.56089	Yang et al. 2021
TRV	AX-95231047	7A	675.594	0.000311996	3.50585	Yang et al. 2021
NRT/RT	AX-94970901	7A	692.054	0.000123878	3.91-4.07
NRT/RT	AX-109326054	7A	720.942	0.000247984	3.61-3.75	Yang et al. 2021
TRL/TRA	AX-94955524	7B	36.4851	0.000247122	3.61-4.58
ARD	AX-94886229	7B	64.7263	0.000299081	3.52421
ARD	AX-94903213	7B	219.652	0.000305051	3.51563
NRT/RT	AX-95181992	7B	228.814	0.000121587	3.92-4.23
ARD	AX-109581543	7B	403.535	3.65504e-05	4.43711
TRL/TRA/NRT/RL/RA/RV	AX-108783402	7B	595.076	0.000305648	3.51-4.23
NRT	AX-94431007	7B	679.682	0.000213943	3.6697
ARD	AX-109117917	7D	38.8712	0.000162875	3.78815
ARD	AX-110052863	7D	44.3032	0.000308643	3.51054
TRL/TRA	AX-95018509	7D	85.9124	0.000218971	3.66-3.91
ARD	AX-110360435	7D	104.093	9.8321e-05	4.00735
RL	AX-109187877	7D	212.891	0.000188819	3.72396
ARD	AX-94983031	7D	571.26	0.000279688	3.55333
NRT/RT	AX-94731196	7D	625.208	0.000308302	3.51-3.56
