# Supplementary material for: Genome-Wide Association Study on Root System Architecture and Identification of Candidate Genes in Wheat (Triticum aestivum L.)
Source: Int J Mol Sci. 2022 Feb 6;23(3):1843. doi: 10.3390/ijms23031843 (PMC8836572; doi:10.3390/ijms23031843)
Supplement: Supplementary file 1 [file ijms-23-01843-s001.zip › Supplementary Files/Table S4 Expression of 649 candidate genes in different organs of wheat plants..xlsx]

## Sheet: Table S4
Table S4 Expression of 649 candidate genes in different organs of wheat plants.
gene	The organs of wheat plants
	Root_1	Root_2	Root_3	Root	Stem_1	Stem_2	Stem_3	Stem	Leaf_1	Leaf_2	Leaf_3	Leaf
TraesCS2A02G107000	4.83	5.01	5.02	4.95333	4.52	6.37	4.63	5.17333	4.21	5.68	4.57	4.82
TraesCS2A02G107100	3.37	4.28	4.19	3.94667	2.83	3.78	3.76	3.45667	2.47	3.58	4.02	3.35667
TraesCS2A02G107200	0.08	0	0.03	0.0366667	0	0.04	0.07	0.0366667	0.1	0	0.02	0.04
TraesCS2A02G107300	3.38	3.42	3.57	3.45667	4.61	0.7	0.07	1.79333	0.07	0.5	0.08	0.216667
TraesCS2A02G107400	0.13	0.24	0.65	0.34	0	0	0	0	0	0	0	0
TraesCS2A02G107500	0.02	0.1	0.04	0.0533333	0	0	0	0	0	1.47	1.02	0.83
TraesCS2A02G107600	8.34	6.44	6.52	7.1	0.98	0.66	0.2	0.613333	3.22	0.5	2.64	2.12
TraesCS2A02G107700	0	0	0	0	0	0	0	0	0	0.37	0.09	0.153333
TraesCS2A02G107800	7.21	5.4	5.4	6.00333	0	0	0	0	0.27	0.02	0.16	0.15
TraesCS2A02G107900	0.05	0.04	0.04	0.0433333	0	0	0	0	0	0	0	0
TraesCS2A02G108000	4.41	3.08	3.13	3.54	0	0	0	0	0	0.02	0	0.00666667
TraesCS2A02G108100	3.98	3.92	3.95	3.95	3.44	1.62	0.04	1.7	0.48	0.68	0	0.386667
TraesCS2A02G108200	1.16	1.83	1.79	1.59333	0	0	0	0	0	0	0	0
TraesCS2A02G108300	0.5	1.47	1.07	1.01333	0	0	0	0	0	0	0	0
TraesCS2A02G108400	0.3	0.47	0.47	0.413333	0	0	0	0	0.03	0	0	0.01
TraesCS2A02G108500	0.52	1.25	1.3	1.02333	0	0	0	0	0	0	0	0
TraesCS2A02G108600	0.16	0.28	0.08	0.173333	0.03	0.12	0	0.05	0.58	0.24	0	0.273333
TraesCS2A02G108700	2.5	3.73	3.69	3.30667	0.21	0.23	0.25	0.23	0.15	0.06	0.08	0.0966667
TraesCS2A02G108800	1.08	0.96	0.75	0.93	2.26	2.15	0.09	1.5	0.94	0.87	0	0.603333
TraesCS2A02G108900	8.2	7.83	7.9	7.97667	8.45	7.55	6.28	7.42667	8.05	7.49	5.69	7.07667
TraesCS2A02G109000	0	0.06	0.16	0.0733333	0.06	0	0.07	0.0433333	0	0	0.06	0.02
TraesCS2A02G109100	0	0.05	0	0.0166667	0	0	0	0	0.15	0	1.17	0.44
TraesCS2A02G109200	0.14	0.5	0.78	0.473333	0.16	3.45	0.31	1.30667	0	0.25	0.49	0.246667
TraesCS2A02G109300	0.02	0.33	0.25	0.2	0.36	1.18	0	0.513333	0.13	0	0.13	0.0866667
TraesCS2A02G109400	0	0	0.01	0.00333333	0	0.02	0	0.00666667	0	0	0	0
TraesCS2A02G109500	0.05	0.1	0.1	0.0833333	1.6	1.94	4.03	2.52333	5.13	4.28	3.5	4.30333
TraesCS2A02G109600	0.19	0.07	0.08	0.113333	1.66	1.9	0.04	1.2	1.41	1.07	0.01	0.83
TraesCS2A02G109700	4.15	3.7	3.93	3.92667	3.58	3.12	3.6	3.43333	2.85	2.44	3.31	2.86667
TraesCS2A02G109800	2.2	2.44	2.37	2.33667	0.61	0.2	0.03	0.28	0.63	0.16	0	0.263333
TraesCS2A02G109900	7.16	6.76	6.78	6.9	6.94	5.96	4.44	5.78	7.15	6.12	3.8	5.69
TraesCS2A02G110000	0	0	0	0	0	0	0	0	0	0	0	0
TraesCS2A02G110100	3.63	4.58	4.43	4.21333	2.58	1.8	0.05	1.47667	0.94	0.67	0	0.536667
TraesCS2A02G110200	0	0	0	0	0	0.04	0.02	0.02	0.4	2.6	0.54	1.18
TraesCS2A02G110300	0	0.39	0.34	0.243333	0	0	0	0	0	0.3	1.17	0.49
TraesCS2A02G110400	0.37	0.38	0.35	0.366667	0.72	0.46	0.25	0.476667	0.18	0.27	0.1	0.183333
TraesCS2A02G110500	5.77	6.23	6.06	6.02	6.31	5.64	4.19	5.38	5.81	5.56	4.26	5.21
TraesCS2A02G110600	2.43	2.48	2.75	2.55333	3	2.47	2.29	2.58667	2.13	1.93	1.6	1.88667
TraesCS2A02G110700	6.33	5	5.82	5.71667	5.99	5.68	5.25	5.64	5	4.58	4.68	4.75333
TraesCS2A02G110800	0	0	0.02	0.00666667	0.05	0.22	0.51	0.26	0.21	1.12	1.29	0.873333
TraesCS2A02G110900	0.67	0.8	0.81	0.76	0.07	0.03	0.02	0.04	0.07	0.04	0.01	0.04
TraesCS2A02G111000	5.82	6.08	6.1	6	5.35	4.98	3.65	4.66	4.27	4.21	3.74	4.07333
TraesCS2A02G111100	0.27	2.66	2.36	1.76333	0	0	0.1	0.0333333	0	0	0	0
TraesCS2A02G111200	1.19	1.25	1.46	1.3	1.31	1.26	1.15	1.24	0.99	1.06	1.13	1.06
TraesCS2A02G111300	0.4	0.42	0.27	0.363333	5.26	6.2	7.69	6.38333	8.3	8.89	9.36	8.85
TraesCS2A02G111400	1.62	1.26	1.14	1.34	1.25	2.21	0.87	1.44333	0.83	1.02	0.91	0.92
TraesCS2A02G111500	0.82	0.81	0.76	0.796667	3.23	2.25	2.71	2.73	5.28	3.62	2.89	3.93
TraesCS2A02G111600	5.62	5.65	5.69	5.65333	5.86	5.12	4.72	5.23333	5.6	5.33	4.89	5.27333
TraesCS2A02G111700	2.65	3.6	3.61	3.28667	1.76	1.1	1.4	1.42	2.1	0.24	0.04	0.793333
TraesCS2A02G111800	1.65	1.46	1.57	1.56	1.91	1.53	1.08	1.50667	1.12	1.09	0.32	0.843333
TraesCS2A02G111900	1.27	1.15	1.42	1.28	1.7	1.39	1.39	1.49333	1.18	1.01	0.68	0.956667
TraesCS2A02G112000	0.09	0.26	0.2	0.183333	0	0.18	0.66	0.28	0.13	0.17	0.26	0.186667
TraesCS2A02G112100	0	0	0	0	0	0	0	0	0	0	0	0
TraesCS2A02G513100	0.84	0.3	0.2	0.446667	0.59	0.14	0.59	0.44	0.72	0.27	0.19	0.393333
TraesCS2A02G513200	2.79	0	0	0.93	0.46	0	0	0.153333	0.26	0.24	0.5	0.333333
TraesCS2A02G513300	0.04	0.22	0.09	0.116667	0.09	0	0	0.03	0	0	0	0
TraesCS2A02G513400	2.55	1.58	1.29	1.80667	2.45	0	2.32	1.59	1.22	0	1.31	0.843333
TraesCS2A02G513500	0.19	0.46	1.32	0.656667	0.72	0	0	0.24	0.23	0	0.21	0.146667
TraesCS2A02G513600	0.26	0.58	0.62	0.486667	0.74	0.32	0	0.353333	0.68	0.23	0	0.303333
TraesCS2A02G513700	1.11	1.81	1.69	1.53667	0.53	0.28	0.36	0.39	0	0.13	0.15	0.0933333
TraesCS2A02G513800	0	0	0	0	0	0	0	0	0	0	0	0
TraesCS2A02G513900	0.72	0.2	0.03	0.316667	2.16	1.38	0.06	1.2	5.19	4.31	2.19	3.89667
TraesCS2A02G514000	0	0	0	0	1.59	0.44	0	0.676667	0.24	0.35	0	0.196667
TraesCS2A02G514100	2.62	2.28	2.4	2.43333	3.44	2.85	2.09	2.79333	2.27	1.98	1.39	1.88
TraesCS2A02G514200	2.09	2.11	2.17	2.12333	1.99	1.87	2.17	2.01	1.48	1.32	1.25	1.35
TraesCS2A02G514300	4.19	4.28	4.18	4.21667	3.02	4.19	3.35	3.52	1.94	1.97	3.24	2.38333
TraesCS2A02G514400	2.62	2.8	2.85	2.75667	2.77	2.2	2.47	2.48	2.5	2.52	2.93	2.65
TraesCS2A02G514500	1.67	1.23	1.44	1.44667	1.72	1.28	0.63	1.21	0.68	0.83	0.34	0.616667
TraesCS2A02G514600	0.35	0.34	0.38	0.356667	0.83	0.19	0	0.34	0.29	0.23	0.04	0.186667
TraesCS2A02G514700	0	0	0	0	0.04	0	0.02	0.02	0.16	0.23	0	0.13
TraesCS2A02G514800	2.93	2.56	2.76	2.75	4.24	2.98	1.09	2.77	1.68	2.03	0.65	1.45333
TraesCS2A02G514900	0.4	0.68	0.49	0.523333	0.41	0.24	0	0.216667	0.04	0.06	0	0.0333333
TraesCS2A02G515000	2.19	2.12	2.36	2.22333	2.43	2.1	2.15	2.22667	1.73	1.71	2.11	1.85
TraesCS2A02G515100	0.1	0.2	0.45	0.25	0.32	0.19	0.28	0.263333	0.11	0.24	0.36	0.236667
TraesCS2A02G515200	0.89	0.88	0.8	0.856667	0.9	0.92	0.86	0.893333	0.92	0.61	0.61	0.713333
TraesCS2A02G515300	0	3.1	2.98	2.02667	0.35	0	0	0.116667	0	0	0	0
TraesCS2A02G515400	0	0	0	0	0.01	0	0	0.00333333	0	0	0	0
TraesCS2A02G515500	0	0	0	0	0	0.03	0	0.01	0	0	0	0
TraesCS2A02G515600	0	0	0	0	0	0	0	0	0	0	0	0
TraesCS2A02G515700	4.76	5.32	5.37	5.15	2.94	2.67	2.56	2.72333	3.47	2.82	4.38	3.55667
TraesCS2A02G515800	0	0	0	0	0	0	0	0	0	0	0	0
TraesCS2A02G515900	0	0	0	0	0	0	0	0	0	0	0	0
TraesCS2A02G516000	0.06	0.79	0.84	0.563333	0	0	0	0	0	0	0	0
TraesCS2A02G516100	1.54	1.42	1.55	1.50333	1.77	1.69	1.07	1.51	1	0.84	0.4	0.746667
TraesCS2A02G516200	0.13	0.55	0.69	0.456667	1.28	2.83	3.12	2.41	3.49	3.17	4.75	3.80333
TraesCS2A02G516300	2.66	2.75	2.68	2.69667	2.19	3.63	1.56	2.46	1.53	1.8	1.02	1.45
TraesCS2A02G516400	0	0.01	0.02	0.01	0	0.02	0.03	0.0166667	0	0	0.02	0.00666667
TraesCS2A02G516500	0.01	0.51	0.31	0.276667	0.11	0.1	0.04	0.0833333	0.1	0	0.09	0.0633333
TraesCS2A02G516600	0	0	0	0	0	0	0	0	0	0	0	0
TraesCS2A02G516700	0	0.3	0.39	0.23	0	0.09	0.45	0.18	0.43	0.39	0.31	0.376667
TraesCS2A02G516800	0.11	0.5	0.49	0.366667	0.29	0.04	0.12	0.15	0.17	0.18	0.06	0.136667
TraesCS2A02G516900	0.14	0	0	0.0466667	0.1	0.17	0	0.09	0.12	0	0	0.04
TraesCS2A02G517000	0.46	1.35	1.28	1.03	3.41	3.14	1.45	2.66667	2.6	2.15	0.54	1.76333
TraesCS2A02G517100	0.7	2.04	2.2	1.64667	3.63	3.88	4.71	4.07333	5.07	4.86	4.34	4.75667
TraesCS2A02G517200	3.08	2.75	2.78	2.87	3.7	2.22	1.18	2.36667	1.65	1.66	0.27	1.19333
TraesCS2A02G517300	0.18	0.24	0.23	0.216667	0	0.03	0	0.01	0.12	0.16	0.1	0.126667
TraesCS2A02G517400	0.27	0	0.22	0.163333	0.15	0.22	0.54	0.303333	0.32	0.27	0	0.196667
TraesCS2A02G517500	1.36	1.33	1.34	1.34333	1.52	1.32	3.01	1.95	1.44	3.46	4.04	2.98
TraesCS2A02G517600	1.04	2.78	3.1	2.30667	1.44	1.79	2.04	1.75667	0.37	1.21	1.27	0.95
TraesCS2A02G517700	0.15	0	0	0.05	0	0	0	0	0	0.41	0.3	0.236667
TraesCS2A02G517800	0	0	0	0	0	0	0.01	0.00333333	0	0.02	0.03	0.0166667
TraesCS2A02G517900	0.28	0.14	0.15	0.19	2.63	3.28	4.55	3.48667	4.57	5.52	5.61	5.23333
TraesCS2A02G518000	0	0	0	0	0.63	0.37	0.21	0.403333	4.73	1.2	0.23	2.05333
TraesCS2A02G518100	0	0	0.05	0.0166667	1.01	0.98	0	0.663333	2.21	0.39	0	0.866667
TraesCS2A02G518200	0	0	0	0	0	0	0	0	0.01	0	0.11	0.04
TraesCS2A02G518300	0	0	0	0	0	0	0	0	0	0	0	0
TraesCS2B02G495700	5.55	5.5	5.43	5.49333	6.01	5.39	4.79	5.39667	5.09	5.14	4.02	4.75
TraesCS2B02G495800	0.29	0.64	0.54	0.49	0.77	0.77	1.42	0.986667	0.94	1.92	2.25	1.70333
TraesCS2B02G495900	0	0	0	0	0	0	0	0	0	0	0	0
TraesCS2B02G496000	0	0	0	0	0	0	0	0	0	0	0	0
TraesCS2B02G496100	0	0	0	0	0	0	0	0	0	0	0	0
TraesCS2B02G496200	0	0	0.02	0.00666667	0	0	0	0	0	0	0	0
TraesCS2B02G496300	0	0.01	0	0.00333333	0	0	0	0	0	0	0	0
TraesCS2B02G496400	0	0	0	0	0	0	0	0	0	0	0	0
TraesCS2B02G496500	0	0	0	0	0	0	0	0	0	0	0	0
TraesCS2B02G496600	1.18	0.68	0.9	0.92	2.04	2.37	3.9	2.77	3.63	2.83	3.09	3.18333
TraesCS2B02G496700	0.15	0.34	0.27	0.253333	0.43	0.06	0.15	0.213333	0.07	0.24	0.02	0.11
TraesCS2B02G496800	0.25	0.56	0.47	0.426667	0.45	0.48	0.69	0.54	0.04	0.09	0	0.0433333
TraesCS2B02G496900	0	0.23	0	0.0766667	0	0	0.22	0.0733333	0.05	0	0.07	0.04
TraesCS2B02G497000	1.49	1.6	1.71	1.6	0.74	0.82	0.19	0.583333	0.02	0.02	0.02	0.02
TraesCS2B02G497200	1.34	2	1.98	1.77333	2.34	2.16	0.5	1.66667	0.79	0.53	0.21	0.51
TraesCS2B02G497300	2.39	3.26	3.18	2.94333	0.68	0.09	0.03	0.266667	0.08	0.08	0	0.0533333
TraesCS2B02G497400	2.64	2.5	2.48	2.54	2.81	2.95	2.78	2.84667	2.04	2.19	1.89	2.04
TraesCS2B02G497500	0.01	0.08	0.05	0.0466667	3.54	2.24	1.11	2.29667	2.72	3.05	2.47	2.74667
TraesCS2B02G497600	1.12	1.25	1.49	1.28667	1.29	1.3	0.82	1.13667	1.24	1.01	0.42	0.89
TraesCS2B02G497700	2.64	2.39	2.32	2.45	0.4	0.39	1.18	0.656667	0.21	0.08	0.03	0.106667
TraesCS2B02G497800	1.77	2.97	2.69	2.47667	2.25	4.61	5.97	4.27667	0.85	1.64	1.04	1.17667
TraesCS2B02G497900	0	0	0	0	0	0	0	0	0	0	0.04	0.0133333
TraesCS2B02G498000	0	0	0	0	0	0	0	0	0	0	0.02	0.00666667
TraesCS2B02G498100	1.24	1.39	1.43	1.35333	0.26	0.37	0.06	0.23	0.22	0.16	0.13	0.17
TraesCS2B02G498200	0	0	0	0	0	0	0	0	0	0	0	0
TraesCS2B02G498300	0.05	0.69	0.64	0.46	0	0.01	0	0.00333333	0.08	0.19	0.05	0.106667
TraesCS2B02G498400	3.29	2.94	2.95	3.06	3.48	3.22	2.51	3.07	2.74	2.34	1.93	2.33667
TraesCS2B02G498500	0.63	0.63	0.58	0.613333	0.9	0.46	0.26	0.54	0.29	0.6	0.12	0.336667
TraesCS2B02G498600	0	0	0	0	0	0	0	0	0	0	0	0
TraesCS2B02G498700	0	0	0.01	0.00333333	0	0	0	0	0	0	0	0
TraesCS2B02G498800	0	0	0	0	0	0.04	0	0.0133333	0	0	0	0
TraesCS2B02G498900	0	0	0	0	0	0	0	0	0	0.02	0	0.00666667
TraesCS2B02G499100	0	0	0	0	0	0.03	0.03	0.02	0.21	2.6	3.47	2.09333
TraesCS2B02G499200	0	0	0	0	0	0	0	0	0	0	0	0
TraesCS2B02G499300	0.68	1.26	1.09	1.01	0.38	0.61	0.01	0.333333	0.28	0.41	0.72	0.47
TraesCS2B02G499400	1.69	1.66	1.72	1.69	2.6	1.89	1.36	1.95	1.35	1.45	1.28	1.36
TraesCS2B02G499500	0.4	2.35	1.62	1.45667	0.16	0.21	0.37	0.246667	0.16	0	0.41	0.19
TraesCS2B02G499600	4.99	4.78	4.88	4.88333	5.11	4.86	4.22	4.73	4.44	4.01	4.45	4.3
TraesCS2B02G499700	2.77	3.2	3.03	3	1.24	2.83	0	1.35667	0.62	5.01	3.55	3.06
TraesCS2B02G499800	0.11	0.22	0.25	0.193333	0.67	0.23	0.13	0.343333	0.08	0.39	0.06	0.176667
TraesCS2B02G499900	1.72	2.53	2.53	2.26	1.1	0.63	0.23	0.653333	0.11	0.37	0.17	0.216667
TraesCS2B02G500000	0	0.23	0.15	0.126667	0.22	0.21	0.04	0.156667	0.16	0.11	0	0.09
TraesCS2B02G500100	4.38	3.08	3.06	3.50667	0.3	2.5	0.26	1.02	0.12	0.11	2.58	0.936667
TraesCS2B02G500200	5.11	4.4	4.49	4.66667	0.67	2.89	0.47	1.34333	0.27	0.31	2.79	1.12333
TraesCS2B02G500300	4.8	3.17	3.55	3.84	0.31	2.51	0.04	0.953333	0.15	0.07	2.01	0.743333
TraesCS2B02G500500	0	0	0	0	0.56	1.14	0	0.566667	3.16	0.52	0.02	1.23333
TraesCS2B02G500600	0.06	0.19	0.18	0.143333	0.43	0.23	0.09	0.25	0.04	0.05	0.03	0.04
TraesCS2B02G500700	0	0	0	0	3.13	3.76	0.06	2.31667	3.13	3.08	0	2.07
TraesCS2B02G500800	0	0	0	0	3.13	3.76	0.06	2.31667	3.13	3.08	0	2.07
TraesCS2B02G500900	0.12	0	0.07	0.0633333	4.38	5.61	0.12	3.37	3.46	3.44	0	2.3
TraesCS3A02G000100	0.58	3.05	3.22	2.28333	0	0.07	0	0.0233333	0	0	0	0
TraesCS3A02G000200	0.49	3.58	3.34	2.47	0	0	0	0	0	0.02	0	0.00666667
TraesCS3A02G000300	1.83	1.9	2.08	1.93667	2.61	0.87	0.01	1.16333	1.93	0.83	0	0.92
TraesCS3A02G000400	3.97	3.9	3.9	3.92333	1.57	3.39	0.7	1.88667	1.97	2.45	0.99	1.80333
TraesCS3A02G000500	0	0	0	0	0	0	0	0	0	0	0.06	0.02
TraesCS3A02G000600	3.74	3.95	3.96	3.88333	3.08	4.93	1.52	3.17667	3.18	3.85	1.44	2.82333
TraesCS3A02G000700	0	0	0	0	1.61	0.17	0	0.593333	4.28	2.95	0	2.41
TraesCS3A02G000800	0	0	0	0	0	0	0	0	0.02	0.02	0.1	0.0466667
TraesCS3A02G000900	2.18	2.11	2.18	2.15667	1.83	2.56	1.72	2.03667	1.35	2.52	3.29	2.38667
TraesCS3A02G001000	0.02	0	0.03	0.0166667	0	0	0	0	0	0	0	0
TraesCS3A02G001100	1.34	1.11	1.02	1.15667	1.12	0.74	0.75	0.87	0.88	0.5	0.25	0.543333
TraesCS3A02G001200	0.02	0.03	0.04	0.03	0.9	0.83	1.81	1.18	0.2	0.77	0.89	0.62
TraesCS3A02G001300	0	0	0	0	0	0	0	0	0	0	0	0
TraesCS3A02G001400	0	0	0	0	0	0	0	0	0.79	0	0	0.263333
TraesCS3A02G001500	3.03	2.61	2.69	2.77667	3.1	3.69	2.97	3.25333	2.79	1.89	1.43	2.03667
TraesCS3A02G001600	0	0	0	0	0	0	0	0	0.03	0.04	0.01	0.0266667
TraesCS3A02G001700	2.93	4.98	4.91	4.27333	3.96	4.17	4.92	4.35	5.3	5.38	6.56	5.74667
TraesCS3A02G001800	5.11	4.85	4.97	4.97667	4.79	5.11	5.36	5.08667	5.17	4.24	4.55	4.65333
TraesCS3A02G001900	3.27	3.16	3.49	3.30667	3.26	2.7	2.85	2.93667	3.35	2.88	1.51	2.58
TraesCS3A02G002000	0.5	0.55	0.71	0.586667	0.53	0.28	0.53	0.446667	0.24	0.34	0.15	0.243333
TraesCS3A02G002100	2	2.05	2.17	2.07333	2.91	2.01	1.57	2.16333	1.83	1.75	1.33	1.63667
TraesCS3A02G002200	0	0	0	0	0	0	0	0	0	0	0	0
TraesCS3A02G002300	4.02	3.97	3.82	3.93667	3.76	4.43	4.02	4.07	3.26	2.84	2.78	2.96
TraesCS3A02G002400	0	0	0	0	0	0.12	0	0.04	0.11	0.39	0	0.166667
TraesCS3A02G002500	0	0	0	0	0.23	0.18	0	0.136667	0.58	1.37	0	0.65
TraesCS3A02G002600	0	0	0	0	0	0	0	0	0	0.09	0	0.03
TraesCS3A02G002700	0	0	0	0	0.07	0	0	0.0233333	0	0.95	0	0.316667
TraesCS3A02G002800	0	0	0	0	0	0	0	0	0	0	0	0
TraesCS3A02G002900	0.19	0.25	0.25	0.23	1.19	0.87	1.03	1.03	0.47	0.71	0.68	0.62
TraesCS3A02G003000	0	0	0	0	0	0	0	0	0	0	0	0
TraesCS3A02G003100	1.49	0.69	0.53	0.903333	0	0	0	0	0	0	0.16	0.0533333
TraesCS3A02G003200	1.11	1.94	1.79	1.61333	0.32	0.32	0	0.213333	0.04	0	0	0.0133333
TraesCS3A02G003300	1.64	2.75	2.44	2.27667	0.33	0.53	0	0.286667	0	0.05	0	0.0166667
TraesCS3A02G003400	0.27	2.66	2.48	1.80333	0	0	0	0	0	0	0	0
TraesCS3A02G003500	0.76	1.88	1.72	1.45333	0.37	0	0	0.123333	0	0	0	0
TraesCS3A02G003600	0	0	0.01	0.00333333	0	0	0	0	0	0.03	0.16	0.0633333
TraesCS3A02G003700	0	0	0	0	0	0	0	0	0	0	0	0
TraesCS3A02G003800	3.85	3.9	3.77	3.84	3.18	3.52	3.26	3.32	2.93	2.82	3.33	3.02667
TraesCS3A02G003900	2.2	1.81	1.82	1.94333	2.76	2.77	1.48	2.33667	1.56	1.47	0.91	1.31333
TraesCS3A02G004000	0	0	0	0	0	0	0.07	0.0233333	0	0	0	0
TraesCS3A02G004100	0	0	0	0	0	0	0	0	0	0	0	0
TraesCS3A02G004200	0	0	0	0	0	0	0	0	0	0	0	0
TraesCS3B02G000100	0.46	0.36	0.53	0.45	0.02	0.06	0.13	0.07	0.05	0	0	0.0166667
TraesCS3B02G000200	3.38	3.25	3.25	3.29333	3.77	3.93	5.21	4.30333	5.67	5.03	5.35	5.35
TraesCS3B02G000300	0.81	0.5	0.53	0.613333	1.02	0.62	0.47	0.703333	0.46	0.22	0	0.226667
TraesCS3B02G000400	3.18	2.43	2.43	2.68	2.59	2.32	2.35	2.42	2.62	1.44	1.49	1.85
TraesCS3B02G000500	0.01	0.01	0.09	0.0366667	0.07	0.01	0.03	0.0366667	0.03	0.02	0.01	0.02
TraesCS3B02G000600	3.24	3.56	3.6	3.46667	0.92	1	0	0.64	0	0.01	0.01	0.00666667
TraesCS3B02G000700	3.64	5.04	4.89	4.52333	4.15	4.47	4.65	4.42333	5.51	5.98	6.53	6.00667
TraesCS3B02G000800	5.4	4.92	5.09	5.13667	5.28	5.38	5.14	5.26667	4.66	4.25	4.71	4.54
TraesCS3B02G000900	0	0.07	0.05	0.04	0	0	0	0	0	0	0	0
TraesCS3B02G001000	0.14	0.08	0.11	0.11	0	0	0	0	0	0	0	0
TraesCS3B02G001100	0.15	0.05	0	0.0666667	0	0	0	0	0	0	0	0
TraesCS3B02G001200	0	0	0	0	0	0	0	0	0	0	0	0
TraesCS3B02G001300	0.07	1.09	1.19	0.783333	0.14	0.07	0	0.07	0.01	0.04	0	0.0166667
TraesCS3B02G001400	2.15	2.53	2.77	2.48333	3.05	2.21	1.86	2.37333	1.99	2.35	1.02	1.78667
TraesCS3B02G001500	1.72	1.85	1.71	1.76	1.73	1.8	2.79	2.10667	1.19	1.32	0.88	1.13
TraesCS3B02G001600	2.01	1.89	2	1.96667	2.91	1.62	1.32	1.95	1.72	1.7	0.69	1.37
TraesCS3B02G001700	0	0.06	0	0.02	0	0	0	0	0	0.12	0	0.04
TraesCS3B02G001800	0	0	0	0	0	0	0	0	0	0	0	0
TraesCS3B02G001900	3.93	3.99	3.89	3.93667	3.67	4.06	3.34	3.69	3.2	2.64	2.47	2.77
TraesCS3B02G002000	0	0	0	0	0	0.04	0.15	0.0633333	0	0.94	0.78	0.573333
TraesCS3B02G002100	0	0.03	0	0.01	0.01	0.02	0	0.01	0	0	0	0
TraesCS3B02G002200	3.48	3.97	4.01	3.82	2.12	3.77	0.86	2.25	2.29	2.99	0.97	2.08333
TraesCS3B02G002300	2.3	2.64	2.75	2.56333	2.22	4.74	1.5	2.82	2.13	4.65	3.8	3.52667
TraesCS3B02G002400	0	0	0	0	0.03	0	0	0.01	0.17	0.11	0	0.0933333
TraesCS3B02G002500	0	0	0.03	0.01	0.83	0.11	0.38	0.44	4.02	1.45	0.1	1.85667
TraesCS3B02G002600	0	0	0	0	0.16	0.04	0	0.0666667	0	0	0.04	0.0133333
TraesCS3B02G002700	0	0	0	0	0.85	0.39	1.1	0.78	0.97	0.25	0.36	0.526667
TraesCS3B02G002900	0	0	0.03	0.01	0.03	0	0	0.01	0.28	0.61	1.51	0.8
TraesCS3B02G003000	0	0	0	0	0	0	0	0	0	0.37	0.53	0.3
TraesCS3B02G003100	4.26	3.28	3.47	3.67	3.46	4.26	2.59	3.43667	2.62	3.49	4.04	3.38333
TraesCS3B02G003200	0	0	0	0	0.37	0.04	0.05	0.153333	0.78	0.37	0.14	0.43
TraesCS3B02G003300	0	0	0	0	0.06	0	0	0.02	0.58	0.03	0	0.203333
TraesCS3B02G003400	0	0	0	0	0.03	0	0	0.01	0.17	0.11	0	0.0933333
TraesCS3B02G003500	3.45	3.9	3.91	3.75333	2.88	4.38	1.24	2.83333	2.29	3.71	2.01	2.67
TraesCS3B02G003600	0	0	0	0	0.04	0.24	0.06	0.113333	0	0.53	0.04	0.19
TraesCS3B02G003700	1.84	2.26	2.33	2.14333	1	2.33	0.41	1.24667	0.55	1.19	0.31	0.683333
TraesCS3B02G003800	2.09	2.03	2.21	2.11	2.69	1.3	0.03	1.34	1.84	1.13	0	0.99
TraesCS3B02G003900	0	0	0.07	0.0233333	0	0	0	0	0	0.04	0.07	0.0366667
TraesCS3B02G004000	0	0	0.02	0.00666667	0	0.02	0	0.00666667	0	0	0	0
TraesCS3B02G004100	0.8	2.33	2.46	1.86333	0.02	0.01	0	0.01	0	0.02	0.03	0.0166667
TraesCS3B02G004200	0.01	0	0	0.00333333	0.08	0.62	0.48	0.393333	2.08	2.85	0.22	1.71667
TraesCS3B02G004300	0	0	0	0	0	0	0	0	0.28	0.77	0.07	0.373333
TraesCS3B02G004400	0	0	0	0	0	0	0.02	0.00666667	0	0	0	0
TraesCS3B02G004500	5.62	5.2	4.99	5.27	0.96	3.39	6.43	3.59333	1.49	2.3	0.07	1.28667
TraesCS3B02G004600	0	0.03	0.02	0.0166667	0.65	0.86	2.31	1.27333	1.95	3.28	3.17	2.8
TraesCS3B02G004700	5.22	4.73	5.06	5.00333	4.83	5.35	5.28	5.15333	4.28	3.6	4.46	4.11333
TraesCS3B02G004800	5.9	6.13	5.94	5.99	5.36	5.74	5.37	5.49	4.09	4.25	4.84	4.39333
TraesCS3B02G004900	0.42	0.54	0.36	0.44	0.04	0.06	0	0.0333333	0	0	0	0
TraesCS3B02G005000	0	0.08	0.14	0.0733333	0.04	0.09	0.65	0.26	0.74	1.98	3.33	2.01667
TraesCS3B02G005100	0.01	0.03	0.04	0.0266667	0.02	0.08	1.24	0.446667	1.18	1.92	2.43	1.84333
TraesCS3B02G005200	0.47	0	0	0.156667	0	0	0	0	0	0	0	0
TraesCS3B02G005300	0.28	0.06	0.2	0.18	0	0	0	0	0	0.03	0	0.01
TraesCS3B02G005400	0.82	1.06	0.83	0.903333	0	0	0	0	0	0	0	0
TraesCS3B02G005500	0	0	0	0	0	0	0	0	0	0	0	0
TraesCS3B02G005600	0	0	0	0	0	0	0	0	0	0	0	0
TraesCS3B02G005700	0	0	0.03	0.01	0.48	0.04	0	0.173333	0.02	0.05	0	0.0233333
TraesCS3B02G005800	3.36	3.79	3.65	3.6	3.31	3.8	4.05	3.72	2.9	2.8	2.71	2.80333
TraesCS3B02G005900	3.04	3.09	3.19	3.10667	3.43	2.96	2.83	3.07333	2.27	2.55	2.72	2.51333
TraesCS3B02G006000	3.42	2.62	2.63	2.89	0.85	0.24	0.14	0.41	1.63	0.83	0	0.82
TraesCS3B02G006100	3.4	2.89	2.77	3.02	3.45	2.76	2.63	2.94667	3.82	2.78	1.98	2.86
TraesCS3B02G006200	2.81	2.48	2.57	2.62	1.27	1.84	1.94	1.68333	1.55	2.21	2.49	2.08333
TraesCS3B02G006300	3.65	4.15	4.11	3.97	3.68	2.43	2.99	3.03333	3.24	3.22	1.63	2.69667
TraesCS3B02G006400	2.08	2.27	1.73	2.02667	0.78	0.75	0.78	0.77	1.16	1.15	1.03	1.11333
TraesCS3B02G006500	5.56	5.55	5.41	5.50667	5.93	5.44	5.09	5.48667	5.96	5.68	3.83	5.15667
TraesCS3B02G006600	0	0.01	0	0.00333333	0.2	3.26	4.01	2.49	0.05	0.69	1.63	0.79
TraesCS3B02G006700	0.01	0.24	0.64	0.296667	0.93	4.13	6.21	3.75667	0.18	1	3.17	1.45
TraesCS3B02G006800	0	0.22	0.29	0.17	0.24	0.55	1.03	0.606667	0.19	3.24	3.45	2.29333
TraesCS3B02G006900	4.54	5.4	5.37	5.10333	5.77	4.88	6.74	5.79667	0.83	1.61	1.37	1.27
TraesCS3B02G007000	0	0	0	0	0.13	0	0.04	0.0566667	0	0	0	0
TraesCS3B02G007100	0	0	0	0	0.01	0	0.01	0.00666667	0	0	0	0
TraesCS3B02G007200	6.01	6.03	5.95	5.99667	6.49	5.7	4.81	5.66667	6.28	6.05	4.21	5.51333
TraesCS3B02G007300	0	0	0	0	0	0	0	0	0	0.01	0.02	0.01
TraesCS3B02G007400	0	0.03	0	0.01	0	0	0	0	0	0	0.44	0.146667
TraesCS3B02G007500	0	0.37	0.26	0.21	0	0	0	0	0	0.59	3.09	1.22667
TraesCS3B02G007600	1.39	1.68	1.6	1.55667	1.47	0.96	0.94	1.12333	0.98	1.1	1.17	1.08333
TraesCS3B02G007700	1.54	1.97	1.82	1.77667	0.04	0.17	0.11	0.106667	0.08	0	0.39	0.156667
TraesCS3B02G007900	2.27	2.32	2.27	2.28667	0.42	0.4	0.09	0.303333	0.83	0.49	0.16	0.493333
TraesCS3B02G008000	0	0.01	0	0.00333333	0	0	0	0	0	0	0	0
TraesCS3B02G008100	0.02	0	0	0.00666667	1.53	3.06	4.82	3.13667	4.71	4.25	4.24	4.4
TraesCS3B02G008200	0.05	0	0	0.0166667	0	0	0	0	0	0	0	0
TraesCS3B02G008300	0	0	0	0	0	0	0	0	0	0	0	0
TraesCS3B02G008400	0	0	0	0	0	0	0	0	0	0	0	0
TraesCS3B02G008500	0	0	0	0	0	0	0	0	0	0	0	0
TraesCS3D02G435600	0.08	0.34	0.35	0.256667	0.22	0.19	0.34	0.25	0	0.09	0.06	0.05
TraesCS3D02G435700	2.22	2.24	2.28	2.24667	2.59	2.01	1.48	2.02667	1.29	1.65	1.26	1.4
TraesCS3D02G435800	0.39	0.75	0.74	0.626667	0.19	0.35	1.79	0.776667	0.03	0.21	0.93	0.39
TraesCS3D02G435900	5.06	4.49	4.51	4.68667	4.1	5.03	2.45	3.86	3.4	4.02	5.69	4.37
TraesCS3D02G436000	2.47	1.82	2.08	2.12333	3.25	2.25	0.86	2.12	1.99	1.52	0.33	1.28
TraesCS3D02G436100	0.12	0.14	0.13	0.13	0.7	0.98	3.75	1.81	3.48	3.8	5.05	4.11
TraesCS3D02G436200	0.38	0.34	0.37	0.363333	0.56	0.26	0	0.273333	1.05	0.23	0	0.426667
TraesCS3D02G436300	0	0	0	0	0.02	0	0	0.00666667	0	0	0	0
TraesCS3D02G436400	0	0	0	0	0	0	0	0	0	0	0	0
TraesCS3D02G436500	1.89	2.63	2.78	2.43333	2.72	2.43	2.22	2.45667	1.48	2.3	2.04	1.94
TraesCS3D02G436600	0.8	0.81	0.59	0.733333	1.32	0.84	0.54	0.9	1.11	0.73	0.37	0.736667
TraesCS3D02G436700	0	0	0	0	0	0	0	0	0	0	0	0
TraesCS3D02G436900	0.01	0	0.01	0.00666667	0.11	0.45	0.87	0.476667	0.32	0.88	1.25	0.816667
TraesCS3D02G437000	0.04	0.11	0.04	0.0633333	0.41	0.96	2.71	1.36	0.39	0.69	2.16	1.08
TraesCS3D02G437100	1.51	2.41	2.76	2.22667	0.19	0.18	0.33	0.233333	0.02	0.08	0.06	0.0533333
TraesCS3D02G437200	1.04	2.51	2.45	2	0.18	0.37	1.1	0.55	0.12	0.36	0.02	0.166667
TraesCS3D02G437300	0.02	0.35	0.19	0.186667	0	0.11	0	0.0366667	0	0.21	1.53	0.58
TraesCS3D02G437400	0.05	0.16	0.22	0.143333	0.02	0.04	0.02	0.0266667	0	0.41	1.69	0.7
TraesCS3D02G437500	1.27	1.03	1.22	1.17333	0.03	0	0	0.01	0	0	0	0
TraesCS3D02G437600	0	0	0	0	0	0	0	0	0	0	0	0
TraesCS3D02G437700	0.09	0.25	0.23	0.19	0.17	0.28	0.27	0.24	0	0.11	0.33	0.146667
TraesCS3D02G437800	0.01	0.01	0.01	0.01	0.47	0.51	0.38	0.453333	0	0.19	0.05	0.08
TraesCS3D02G437900	0.05	0.01	0.09	0.05	0.63	0.66	0.67	0.653333	0	0.15	0.18	0.11
TraesCS3D02G438000	0	0	0.04	0.0133333	0.07	0	0	0.0233333	0	0.02	0	0.00666667
TraesCS3D02G438100	0.96	0.67	0.55	0.726667	0.28	0.59	0.1	0.323333	0.12	0.18	0.05	0.116667
TraesCS3D02G438200	0.8	1.14	1.17	1.03667	0.56	1.22	0.33	0.703333	0.63	1.78	2.83	1.74667
TraesCS3D02G438300	0	0	0	0	0	0	0	0	0	0	0	0
TraesCS3D02G438400	0	0	0	0	0.03	0	0	0.01	0	0	0	0
TraesCS3D02G438500	0	0	0.09	0.03	0.16	0.39	0.77	0.44	0	0.26	1.04	0.433333
TraesCS3D02G438600	1.59	2.85	3.31	2.58333	0.09	0.36	0	0.15	0.26	1.36	0.63	0.75
TraesCS3D02G438700	1.05	2.16	2.57	1.92667	0.02	0.18	0	0.0666667	0.09	0.93	0.37	0.463333
TraesCS3D02G438800	2.43	2.74	2.96	2.71	1.54	3.11	3.98	2.87667	3.23	3.99	4.19	3.80333
TraesCS3D02G438900	3.3	3.03	3.19	3.17333	3.8	3.03	2.83	3.22	2.69	2.76	2.34	2.59667
TraesCS3D02G439000	4.07	4.02	3.97	4.02	3.36	5.02	3.13	3.83667	3.53	4.56	4.3	4.13
TraesCS3D02G439100	6.02	6.19	6.04	6.08333	4.57	6.58	4.01	5.05333	4.34	6.06	6.27	5.55667
TraesCS3D02G439200	0.08	0.22	0.42	0.24	0.18	0.71	1.15	0.68	0.24	1.47	1.99	1.23333
TraesCS3D02G439300	0.09	0.09	0.02	0.0666667	0.02	0.05	0.08	0.05	0.02	0	0	0.00666667
TraesCS3D02G439400	0.19	0	0.02	0.07	0	0.02	0	0.00666667	0	0	0	0
TraesCS3D02G439500	0.15	0.61	0.71	0.49	0.02	0.02	0.01	0.0166667	0	0.02	0.04	0.02
TraesCS3D02G439600	0	0	0	0	0	0	0	0	0	0	0	0
TraesCS3D02G439700	2.54	1.95	1.82	2.10333	1.28	0.25	0.13	0.553333	0.19	0.25	0.08	0.173333
TraesCS3D02G439800	0	0	0	0	0	0	0	0	0	0	0	0
TraesCS3D02G439900	0	0	0	0	0	0	0	0	0	0	0	0
TraesCS3D02G440000	0	0	0	0	0	0	0	0	0	0	0	0
TraesCS3D02G440100	1.83	2.25	2.02	2.03333	1.13	1.54	2.05	1.57333	0.76	0.8	0.8	0.786667
TraesCS3D02G440200	0.03	0.18	0.32	0.176667	0.14	0.09	4.4	1.54333	4.94	6.76	6.85	6.18333
TraesCS3D02G440300	2.63	2.03	2.22	2.29333	2.1	2.83	2.89	2.60667	1.99	1.57	1.43	1.66333
TraesCS3D02G440400	2.33	2.25	2.31	2.29667	1.87	2.2	0.65	1.57333	0.76	2.1	2.29	1.71667
TraesCS3D02G440500	0	0.01	0.01	0.00666667	1.86	1.51	3.58	2.31667	3.92	3.01	3.86	3.59667
TraesCS3D02G440600	0.92	0.85	0.97	0.913333	1.79	2.96	3.78	2.84333	4.03	3.88	4.93	4.28
TraesCS3D02G440700	0.25	0.47	0.16	0.293333	0	0	0	0	0	0	0	0
TraesCS3D02G440800	0	0	0	0	0	0	0	0	0	0	0	0
TraesCS3D02G440900	0.89	2.14	2.56	1.86333	0.13	0.12	0.02	0.09	0.02	0	0.02	0.0133333
TraesCS3D02G441000	0.27	0.47	0.29	0.343333	0.11	0.02	0	0.0433333	0.12	0	0.27	0.13
TraesCS3D02G441100	0	0	0	0	0	0	0	0	0	0	0	0
TraesCS3D02G441200	3.22	3.18	3.24	3.21333	2.98	3.14	2.26	2.79333	2.36	2.11	2.97	2.48
TraesCS3D02G441300	0	0	0	0	0	0	0	0	0	0	0.05	0.0166667
TraesCS3D02G441400	0	0	0	0	0	0	0	0	0	0	0	0
TraesCS3D02G441500	0.64	0.44	0.53	0.536667	0.95	0.74	0.04	0.576667	0.22	0.32	0.06	0.2
TraesCS4A02G271300	0	0	0	0	0.89	0.13	0	0.34	0	0.05	0	0.0166667
TraesCS4A02G271400	2.05	1.55	1.79	1.79667	2.41	1.62	0.98	1.67	1.06	1.23	0.3	0.863333
TraesCS4A02G271500	0.35	1.05	0.85	0.75	1.65	1.03	0.72	1.13333	0.9	0.86	0.08	0.613333
TraesCS4A02G271600	1.95	2.01	1.94	1.96667	2.96	2.1	0.9	1.98667	1.56	1.63	0.28	1.15667
TraesCS4A02G271700	4.04	3.51	3.56	3.70333	2.81	4.05	3.43	3.43	1.96	2.12	2.27	2.11667
TraesCS4A02G271800	1.03	0.49	0.85	0.79	1.62	0.49	0.05	0.72	0.43	0.56	0.01	0.333333
TraesCS4A02G271900	2.07	1.52	1.57	1.72	2.28	1.91	1.21	1.8	1.53	1.27	1.05	1.28333
TraesCS4A02G272000	0.06	0.07	0.07	0.0666667	1.72	2.94	4.06	2.90667	3.63	5.15	5.69	4.82333
TraesCS4A02G272100	1.45	1.09	1.38	1.30667	4.67	4.89	6.93	5.49667	8.43	6.64	5.84	6.97
TraesCS4A02G272200	2.97	2.7	2.86	2.84333	3.01	3.2	2.72	2.97667	1.97	1.71	1.23	1.63667
TraesCS4A02G272300	0	0	0	0	0	0	0.13	0.0433333	0.13	0.1	0.15	0.126667
TraesCS4A02G272400	0	0	0	0	0	0	0	0	0	0	0	0
TraesCS4A02G272500	2.84	2.59	2.7	2.71	2.61	2.85	1.79	2.41667	1.87	2.49	2.7	2.35333
TraesCS4A02G272600	1.46	0.76	0.8	1.00667	0.58	1.73	3.12	1.81	2.04	3.13	4.73	3.3
TraesCS4A02G272700	5.69	5.72	5.7	5.70333	5.85	5.4	4.58	5.27667	4.64	4.82	3.93	4.46333
TraesCS4A02G272800	3.34	2.37	2.3	2.67	4.17	3.29	1.23	2.89667	3.14	2.5	0.23	1.95667
TraesCS4A02G272900	6.26	5.12	5.07	5.48333	7.69	7.26	2.63	5.86	6.4	4.84	0.11	3.78333
TraesCS4A02G273000	0	0	0.05	0.0166667	0	0	0	0	0.04	0	0	0.0133333
TraesCS4A02G273100	5.04	4.84	4.91	4.93	5.32	4.74	4.12	4.72667	4.31	4.13	3.66	4.03333
TraesCS4A02G273200	2.89	2.26	2.22	2.45667	3.06	2.26	1.28	2.2	2.09	1.76	0.81	1.55333
TraesCS4A02G273300	0.33	0.34	0.26	0.31	0.24	0.43	0.43	0.366667	0.12	0.15	0.18	0.15
TraesCS4A02G273400	0.15	1.43	1.17	0.916667	0.29	0.67	0	0.32	0.03	0.39	2.61	1.01
TraesCS4A02G273500	0	0	0	0	0	0	0	0	0	0	0	0
TraesCS4A02G273600	4.03	3.72	4.02	3.92333	4.31	4.18	4.32	4.27	3.67	3.89	3.35	3.63667
TraesCS4A02G273700	0	0	0	0	0	0	0	0	0	0	0	0
TraesCS4A02G273800	0	0	0	0	0	0	0	0	0	0	0	0
TraesCS4A02G273900	0	0	0	0	0	0	0	0	0	0	0.12	0.04
TraesCS4A02G274000	0	0	0	0	0	0	0	0	0	0	0	0
TraesCS4A02G274100	0.02	0	0	0.00666667	0	0.03	0	0.01	0	0	0.36	0.12
TraesCS4A02G274200	2.89	2.32	2.4	2.53667	2.54	3.19	3.61	3.11333	2.07	2.44	3.07	2.52667
TraesCS4A02G274300	3.84	3.06	3.15	3.35	3.5	4.19	3.05	3.58	2.31	2.49	1.93	2.24333
TraesCS4A02G274400	0	0	0.14	0.0466667	0.5	0.36	0	0.286667	0.39	0.18	0	0.19
TraesCS4A02G274500	0.02	0	0.01	0.01	0.34	0.15	0.02	0.17	0.16	0.07	0	0.0766667
TraesCS4A02G274600	1.73	2.19	2.12	2.01333	2.45	1.9	1.61	1.98667	1.69	2.09	0.74	1.50667
TraesCS4A02G274700	3.9	4.12	4.12	4.04667	3.11	3.76	4.06	3.64333	2.93	2.91	3.93	3.25667
TraesCS4A02G274900	0.98	0.9	0.77	0.883333	1.29	1.74	2.3	1.77667	2.82	1.98	1.22	2.00667
TraesCS4A02G275000	0	0	0	0	0.92	0	0	0.306667	1.66	0.91	0	0.856667
TraesCS4A02G275100	0.16	0.24	0.18	0.193333	0.48	0.23	0.13	0.28	0.07	0.21	0.12	0.133333
TraesCS4A02G275200	1.1	0.68	0.74	0.84	1.29	2.04	2.9	2.07667	3.89	3.55	4.34	3.92667
TraesCS4A02G275300	6.71	5.87	5.98	6.18667	3.76	4.57	1.82	3.38333	3.22	0.99	1.34	1.85
TraesCS4A02G275400	0.2	0.03	0.06	0.0966667	0.01	0.12	0	0.0433333	0.16	0.03	0.35	0.18
TraesCS4A02G275500	2.53	2.46	2.53	2.50667	2.96	2.42	2.13	2.50333	1.89	2.19	1.54	1.87333
TraesCS4A02G275600	0.53	0.53	0.5	0.52	1.78	1.23	1.24	1.41667	1.71	1.49	0.88	1.36
TraesCS4A02G275700	1.48	1.52	1.77	1.59	1.15	1.65	2.38	1.72667	1.34	2.53	3.65	2.50667
TraesCS4A02G275800	0	0.04	0.18	0.0733333	0	0.03	0	0.01	0.03	0	0	0.01
TraesCS4A02G275900	5.58	5.56	5.52	5.55333	4.27	5.44	3.04	4.25	4.06	2.83	3.37	3.42
TraesCS4A02G276000	0.2	0.24	0.1	0.18	0.1	0	0	0.0333333	0.04	0	0.06	0.0333333
TraesCS4A02G276100	0.85	0.9	1.02	0.923333	0.25	0.08	0	0.11	0.01	0.05	0	0.02
TraesCS4A02G276200	4.94	4.46	4.53	4.64333	5.22	4.55	4.13	4.63333	4.92	4.05	3.5	4.15667
TraesCS4A02G276300	0.72	0.72	0.68	0.706667	2.31	3.07	3.86	3.08	4.42	2.8	3.17	3.46333
TraesCS4A02G276400	5.1	4.47	4.53	4.7	5.41	4.5	3.2	4.37	3.84	4.14	2.35	3.44333
TraesCS4A02G276500	1.58	1.25	1.43	1.42	2.45	0.99	0.08	1.17333	0.99	0.99	0.04	0.673333
TraesCS4A02G276600	4.6	4.06	4.3	4.32	4.57	4.39	3.15	4.03667	3.51	3.37	2.42	3.1
TraesCS4A02G276700	3.43	3.01	3.27	3.23667	3.31	3.39	2.16	2.95333	2.23	2.47	2.14	2.28
TraesCS4A02G276800	2.67	2.67	2.61	2.65	2.81	3.34	3.57	3.24	2.33	2	2.38	2.23667
TraesCS4A02G276900	3.71	2.95	3.24	3.3	2.9	3.19	2.66	2.91667	2.48	2.52	2.4	2.46667
TraesCS4A02G277000	3.1	2.04	2	2.38	1.9	1.6	0	1.16667	0.51	0.28	0	0.263333
TraesCS4A02G277100	2.19	1.83	1.86	1.96	2.27	1.87	1.84	1.99333	1.69	1.71	1.55	1.65
TraesCS4A02G277200	0	0	0	0	1.21	1.06	0	0.756667	2.06	0.69	0	0.916667
TraesCS4A02G277300	1.98	3.21	2.99	2.72667	1.05	2.01	3.21	2.09	2.03	2.67	3.32	2.67333
TraesCS4A02G277400	1.15	0.2	0.2	0.516667	2.09	0.43	0	0.84	0	0	0.35	0.116667
TraesCS4A02G277500	2.76	2.66	2.44	2.62	2.51	2.62	3.44	2.85667	1.94	1.62	1.16	1.57333
TraesCS4A02G277600	1.69	1.58	1.62	1.63	1.94	1.84	1.52	1.76667	1.05	1.37	1.58	1.33333
TraesCS4A02G277700	5.83	5.73	5.73	5.76333	5.91	5.45	4.68	5.34667	5.23	4.69	4.13	4.68333
TraesCS4A02G277800	1.12	0.98	1.03	1.04333	1.28	2.4	2.68	2.12	2.8	3.42	4.04	3.42
TraesCS4A02G277900	0	0	0	0	0	0	0	0	0	0	0	0
TraesCS4A02G278000	0	0.5	0.47	0.323333	0	0	0	0	0	0	0	0
TraesCS4A02G278100	0	0	0	0	0	0	0	0	0	0	0	0
TraesCS4A02G278300	3	2.88	3.09	2.99	4.07	4.19	4.11	4.12333	3.03	3.47	4.24	3.58
TraesCS4A02G278500	0.89	1.84	1.95	1.56	0.66	0.44	0.63	0.576667	0.28	0.48	0.33	0.363333
TraesCS4A02G278600	1.7	1.44	1.45	1.53	1.51	1.43	1.45	1.46333	1.29	1.16	0.96	1.13667
TraesCS4A02G278700	3.34	2.68	2.86	2.96	3.56	2.64	1.83	2.67667	2.76	2.45	2.2	2.47
TraesCS4A02G278800	3.15	1.9	1.96	2.33667	0.95	0.18	0.27	0.466667	1.56	1.01	0.06	0.876667
TraesCS4A02G278900	0	0	0	0	0	0	0	0	0	0	0	0
TraesCS4A02G279000	0	0.04	0	0.0133333	0	0	0	0	0	0.02	0	0.00666667
TraesCS4A02G279100	2.16	1.22	1.13	1.50333	1.51	0.98	0	0.83	2.35	0.91	0.1	1.12
TraesCS4A02G279200	2.47	0.62	0.68	1.25667	2.36	0.66	0	1.00667	3.24	1.15	0.3	1.56333
TraesCS4A02G279300	1.23	0.17	0.07	0.49	0.68	0	0	0.226667	2.68	0.19	0	0.956667
TraesCS4A02G279400	0	0	0	0	0	0	0	0	0	0	0	0
TraesCS4A02G279500	2.55	2.68	2.62	2.61667	1.69	1.14	1.49	1.44	2.63	1.35	1.59	1.85667
TraesCS4A02G279600	0.83	0.82	0.89	0.846667	0.96	0.8	0.52	0.76	0.51	0.54	0.35	0.466667
TraesCS5B02G390200	1.91	1.8	1.71	1.80667	2.5	1.1	0	1.2	1.52	0.91	0	0.81
TraesCS5B02G390300	2.24	1.79	1.83	1.95333	2.4	1.93	1.69	2.00667	1.8	1.58	1.28	1.55333
TraesCS5B02G390400	0	0	0	0	0	0	0	0	0	0	0	0
TraesCS5B02G390500	4.36	4.01	4	4.12333	3.83	3.88	3.35	3.68667	3.51	3.44	3.95	3.63333
TraesCS5B02G390600	0	0.16	0.03	0.0633333	0.17	0.02	0	0.0633333	0	0	0.03	0.01
TraesCS5B02G390700	0	0	0	0	0	0	0	0	0	0	0	0
TraesCS5B02G390800	0	0	0.03	0.01	0.03	0	0	0.01	0	0	0.03	0.01
TraesCS5B02G390900	1.52	3.1	3.21	2.61	0.33	0.6	0	0.31	0	0.51	2.79	1.1
TraesCS5B02G391000	1.7	3.76	3.3	2.92	0.23	0.96	0	0.396667	0.03	0.34	1.8	0.723333
TraesCS5B02G391100	0	0	0	0	0	0	0	0	0	0	0	0
TraesCS5B02G391200	2.09	2.04	2.07	2.06667	2.61	1.95	1.73	2.09667	1.58	1.77	1.41	1.58667
TraesCS5B02G391300	0.16	0.46	0.39	0.336667	1.37	1.84	3.07	2.09333	3.4	3.46	3.68	3.51333
TraesCS5B02G391400	2.87	2.28	2.41	2.52	1.86	1.92	2.51	2.09667	0.74	1.04	1.32	1.03333
TraesCS5B02G391500	4.44	4	4.18	4.20667	4.73	3.91	3.96	4.2	4.34	4.46	4.45	4.41667
TraesCS5B02G391600	0.02	0.02	0.09	0.0433333	0.02	0.04	0	0.02	0.02	0	0	0.00666667
TraesCS5B02G391700	3.75	3.53	3.68	3.65333	4.03	4.09	4.02	4.04667	3.18	3.17	3.25	3.2
TraesCS5B02G391800	0.02	0.04	0.01	0.0233333	0.23	1	3.46	1.56333	3.6	1.63	2.12	2.45
TraesCS5B02G391900	0.08	0.11	0.25	0.146667	0.1	0.11	0.15	0.12	0.01	0.06	0.01	0.0266667
TraesCS5B02G392000	0.04	0.03	0.12	0.0633333	0.03	0.01	0.01	0.0166667	0.01	0.01	0	0.00666667
TraesCS5B02G392200	2.79	2.98	2.89	2.88667	3.51	2.71	2.52	2.91333	2.46	2.55	2.11	2.37333
TraesCS5B02G392300	0	0.04	0.11	0.05	0.1	0.02	0.22	0.113333	0.03	0.03	0.02	0.0266667
TraesCS5B02G392400	2.79	2.9	2.92	2.87	1.81	1.68	1.43	1.64	1.28	0.93	1.26	1.15667
TraesCS5B02G392500	0.57	1.35	1.62	1.18	0.02	0.05	0.03	0.0333333	0.04	0.18	0.87	0.363333
TraesCS5B02G392600	2.3	2.24	2.45	2.33	1.85	1.84	2.01	1.9	1.81	2.09	2.66	2.18667
TraesCS5B02G392700	0	0	0	0	0	0	2	0.666667	0	0	1.63	0.543333
TraesCS5B02G392800	1.64	1.34	1.36	1.44667	1.98	1.43	1.16	1.52333	1.67	1.45	0.84	1.32
TraesCS5B02G392900	3.65	3.79	3.66	3.7	4.31	3.7	3.27	3.76	3.95	4.34	1.44	3.24333
TraesCS5B02G393000	0.5	1.46	1.12	1.02667	0.03	0.03	0.01	0.0233333	0.21	0.17	0.03	0.136667
TraesCS5B02G393100	0.27	0.1	0.07	0.146667	0.76	0.2	0.42	0.46	0.4	0.08	0.01	0.163333
TraesCS5B02G393200	0	0.02	0.01	0.01	0	0.03	0	0.01	0.08	0.04	0	0.04
TraesCS5B02G393300	2.18	1.38	1.35	1.63667	2.26	2.68	0.92	1.95333	2.35	1.42	0.25	1.34
TraesCS5B02G393400	0.03	0.03	0.02	0.0266667	0.21	0.06	0.02	0.0966667	0.01	0.05	1.17	0.41
TraesCS5B02G393500	0.24	0.26	0.3	0.266667	0.56	0.43	0.32	0.436667	0.22	0.28	0.18	0.226667
TraesCS5B02G393600	0.17	0.33	0.25	0.25	0.24	0.5	0.51	0.416667	0.73	0.35	0.33	0.47
TraesCS5B02G393700	0.02	0.02	0.02	0.02	0.01	0.01	0	0.00666667	0	0	0	0
TraesCS5B02G393800	2.69	1.81	1.8	2.1	0.99	0.34	0	0.443333	0	0.02	0.01	0.01
TraesCS5B02G393900	6.99	5.9	5.91	6.26667	6.18	5.74	3.82	5.24667	7.24	5.54	0.8	4.52667
TraesCS5B02G394000	0	0.01	0	0.00333333	0	0	0	0	0	0	0	0
TraesCS5B02G394100	0.09	0.55	0.55	0.396667	0.01	0	0	0.00333333	0	0.01	0.37	0.126667
TraesCS5B02G394200	5.07	4.96	5.03	5.02	3.88	2.74	1.4	2.67333	4.09	3.07	1.57	2.91
TraesCS5B02G394300	6.27	5.62	5.56	5.81667	4.5	5.33	2.74	4.19	5.9	3.76	1.42	3.69333
TraesCS5B02G394400	3.01	2.57	2.75	2.77667	3.79	2.72	2.08	2.86333	1.98	2.19	1.18	1.78333
TraesCS5B02G394500	2.05	2.04	2.07	2.05333	2.24	2.02	0.86	1.70667	1.45	1.66	1.16	1.42333
TraesCS5B02G394600	0.11	0.11	0.04	0.0866667	0.11	0.16	0	0.09	0.02	0.05	0.12	0.0633333
TraesCS5B02G394700	0.04	0	0	0.0133333	0	0	0	0	0.05	0	0	0.0166667
TraesCS5B02G394800	2.5	2.75	2.82	2.69	3.12	2.83	2.26	2.73667	2.18	2.3	2.36	2.28
TraesCS5B02G394900	0.02	0.01	0	0.01	0	0	0	0	0	0	0	0
TraesCS5B02G395000	2.71	2.08	2.17	2.32	3.48	1.67	0.13	1.76	2.22	1.72	0.14	1.36
TraesCS5B02G395100	2.62	2.43	2.39	2.48	2.95	3.27	2.55	2.92333	3.38	4.11	2.98	3.49
TraesCS5B02G395200	3.58	3.2	3.33	3.37	3.8	3.4	2.95	3.38333	2.59	3.01	3.02	2.87333
TraesCS5B02G395300	2.17	1.55	1.7	1.80667	2.7	1.6	0.08	1.46	1.33	1.2	0.06	0.863333
TraesCS5B02G395400	5.57	4.44	4.47	4.82667	5.32	4.07	3.03	4.14	4.46	3.44	2	3.3
TraesCS5B02G395500	0.06	0.3	0.31	0.223333	0	0	0	0	0	0	0	0
TraesCS5B02G395600	0.14	0	0.25	0.13	0.14	0.25	0.34	0.243333	0	0.29	0.36	0.216667
TraesCS5B02G395700	0.22	0.29	0.32	0.276667	0.24	0.32	0.38	0.313333	0.06	0.35	0.81	0.406667
TraesCS5B02G395800	0.57	5.66	5.27	3.83333	3.22	3.08	2.17	2.82333	1.32	2.33	4.05	2.56667
TraesCS5B02G396000	0	0	0	0	0	0	0	0	0	0	0	0
TraesCS5B02G396100	5.59	5.1	5.27	5.32	5.57	5.26	3.48	4.77	4.63	3.32	3.46	3.80333
TraesCS5B02G396200	2.13	2.38	2.48	2.33	3.02	2.05	2.14	2.40333	2.3	2.52	2.01	2.27667
TraesCS5B02G396300	1.95	1.52	1.43	1.63333	1.47	1.14	0.42	1.01	0.74	1.18	1	0.973333
TraesCS5B02G396400	5.56	4.14	3.95	4.55	3.77	4.07	2.54	3.46	3.72	3.76	3.89	3.79
TraesCS5D02G394300	1.8	3.81	3.2	2.93667	3.12	3.09	4.97	3.72667	0.84	1.98	3.37	2.06333
TraesCS5D02G394400	1.87	3.26	3.15	2.76	2.5	2.68	4.1	3.09333	0.84	1.25	2.11	1.4
TraesCS5D02G394500	3.29	3.15	3.04	3.16	3.99	3.12	2.37	3.16	2.22	2.66	2.11	2.33
TraesCS5D02G394600	0	0	0	0	0	0.12	0	0.04	0	0	0.14	0.0466667
TraesCS5D02G394700	0.03	0	0.22	0.0833333	0	1.48	0.19	0.556667	0	0.1	1.14	0.413333
TraesCS5D02G394800	0.84	0.69	0.56	0.696667	0.92	1.42	0.61	0.983333	0.57	0.41	0	0.326667
TraesCS5D02G394900	0	0.05	0	0.0166667	0	0	0.03	0.01	0	0	0	0
TraesCS5D02G395000	0	0.94	0.55	0.496667	0	0.9	0.09	0.33	0.23	0.09	0.31	0.21
TraesCS5D02G395100	0.34	0	0.3	0.213333	0.74	0.23	1.22	0.73	0.66	0	0	0.22
TraesCS5D02G395200	1.55	1.53	1.24	1.44	1.88	0.67	0.02	0.856667	1.05	0.69	0	0.58
TraesCS5D02G395300	2.42	2.11	2.11	2.21333	2.7	2.1	1.78	2.19333	2.21	1.79	1.64	1.88
TraesCS5D02G395400	1.71	1	1.11	1.27333	0.32	0.04	0.05	0.136667	0.04	0.02	0.06	0.04
TraesCS5D02G395500	4.21	4.16	4.05	4.14	3.8	3.97	3.37	3.71333	3.4	3.55	4.18	3.71
TraesCS5D02G395600	0.02	0.01	0.06	0.03	0.09	0	0	0.03	0.02	0.02	0.09	0.0433333
TraesCS5D02G395700	0	0	0	0	0	0	0	0	0	0	0.03	0.01
TraesCS5D02G395800	2.14	3.79	3.78	3.23667	1.4	2.22	0.16	1.26	0.22	1.38	3.9	1.83333
TraesCS5D02G395900	0.89	4.12	3.44	2.81667	0.12	0.48	0	0.2	0.04	0.15	1.17	0.453333
TraesCS5D02G396000	0	0	0	0	0	0	0	0	0	0	0	0
TraesCS5D02G396100	1.99	2.05	2.06	2.03333	2.69	2.03	1.86	2.19333	1.58	1.84	1.34	1.58667
TraesCS5D02G396200	0.16	0.24	0.35	0.25	1.35	1.16	2.43	1.64667	3.38	2.58	2.54	2.83333
TraesCS5D02G396300	3.32	2.78	3.03	3.04333	2.88	2.47	3.54	2.96333	1.07	1.36	1.28	1.23667
TraesCS5D02G396400	4.24	3.96	4.08	4.09333	4.75	3.75	3.65	4.05	4.25	4.36	4.24	4.28333
TraesCS5D02G396500	0	0	0	0	0	0	0	0	0.02	0.01	0	0.01
TraesCS5D02G396600	3.58	3.28	3.61	3.49	3.51	3.51	3.48	3.5	2.68	2.62	2.66	2.65333
TraesCS5D02G396700	0.1	0.17	0.12	0.13	0.41	1.25	3.48	1.71333	3.85	2.81	3.51	3.39
TraesCS5D02G396800	0	0.06	0.1	0.0533333	0.01	0.02	0.02	0.0166667	0	0	0	0
TraesCS5D02G396900	0.01	0.02	0.02	0.0166667	0	0	0	0	0	0	0	0
TraesCS5D02G397000	2.95	3.1	3.11	3.05333	3.72	2.94	3.14	3.26667	2.43	2.74	2.17	2.44667
TraesCS5D02G397100	0	0	0	0	0.04	0	0.31	0.116667	0	0.06	0.69	0.25
TraesCS5D02G397200	3.09	3.4	3.29	3.26	2.73	2.18	2.47	2.46	1.69	1.66	2.07	1.80667
TraesCS5D02G397300	0.02	0.02	0.03	0.0233333	0	0.01	0	0.00333333	0.03	0.11	0.15	0.0966667
TraesCS5D02G397400	2.52	2.24	2.55	2.43667	2.36	1.92	2.21	2.16333	2.06	2.13	2.65	2.28
TraesCS5D02G397500	0	0	0	0	0	0	0.52	0.173333	0	0	0.15	0.05
TraesCS5D02G397600	1.68	1.39	1.41	1.49333	2.06	1.41	1.18	1.55	2.11	1.6	0.67	1.46
TraesCS5D02G397700	3.57	3.46	3.47	3.5	3.76	2.95	2.61	3.10667	3.32	3.71	1.5	2.84333
TraesCS5D02G397800	1.28	1.9	1.99	1.72333	0.08	0.06	0	0.0466667	0.02	0.02	0	0.0133333
TraesCS5D02G397900	0	0	0	0	0	0	0	0	0	0	0	0
TraesCS5D02G398000	0.63	0.04	0.04	0.236667	1.56	0.21	0	0.59	0.22	0.07	0	0.0966667
TraesCS5D02G398100	0.34	0.41	0.44	0.396667	0.92	0.72	0.36	0.666667	0.27	0.49	0.31	0.356667
TraesCS5D02G398200	0.05	0.1	0.01	0.0533333	0	0.1	0	0.0333333	0	0	0.01	0.00333333
TraesCS5D02G398300	0.11	0.01	0.02	0.0466667	0	0	0	0	0	0	0	0
TraesCS5D02G398400	7.47	6.09	6	6.52	6.53	6.5	4.2	5.74333	7.29	6.04	2.47	5.26667
TraesCS5D02G398500	5.39	5.16	5.1	5.21667	2.34	1.7	0	1.34667	0.44	0.01	0.02	0.156667
TraesCS5D02G398600	0.07	0.02	0.02	0.0366667	0.14	0.09	0.14	0.123333	0.17	0.08	0.06	0.103333
TraesCS5D02G398700	0.3	0.52	0.42	0.413333	0.65	0.62	0.47	0.58	0.28	0.34	0.14	0.253333
TraesCS5D02G398800	0.08	0.02	0.04	0.0466667	0.31	0.61	0.11	0.343333	0.03	0.05	1.44	0.506667
TraesCS5D02G398900	1.9	1.16	0.97	1.34333	2.97	2.8	0.33	2.03333	3.15	1.68	0	1.61
TraesCS5D02G399000	4.48	4.11	4.08	4.22333	4.01	2.81	1.1	2.64	3.69	2.23	1.3	2.40667
TraesCS5D02G399100	5.69	3.73	3.72	4.38	3.33	3.82	1.71	2.95333	6.62	1.02	0.05	2.56333
TraesCS5D02G399200	2.82	2.49	2.71	2.67333	3.76	2.7	1.88	2.78	2	2	1.06	1.68667
TraesCS5D02G399300	1.79	1.92	1.61	1.77333	2.06	1.41	1.02	1.49667	1	1.31	0.77	1.02667
TraesCS5D02G399400	0.03	0.25	0.03	0.103333	0.12	0.04	0	0.0533333	0	0.03	0	0.01
TraesCS5D02G399500	0.46	0.27	0.4	0.376667	0.37	0.41	0.28	0.353333	0.25	0.33	0.62	0.4
TraesCS5D02G399600	0.58	0.12	0	0.233333	0.71	1.9	0	0.87	0.31	0.08	0.08	0.156667
TraesCS5D02G399700	3.03	2.95	2.94	2.97333	3.08	2.87	2.65	2.86667	2.4	2.41	2.46	2.42333
TraesCS5D02G399800	2.85	2.27	2.33	2.48333	3.63	1.74	0.12	1.83	2.25	1.89	0.15	1.43
TraesCS5D02G399900	2.05	3.4	3.09	2.84667	1.8	3.53	3.46	2.93	0.6	2.14	3.87	2.20333
TraesCS5D02G400000	3.86	3.5	3.36	3.57333	4.21	4.73	4.95	4.63	4.3	4.33	4.07	4.23333
TraesCS5D02G400100	4.13	3.47	3.78	3.79333	4.1	3.83	3.57	3.83333	2.95	3.16	3.38	3.16333
TraesCS5D02G400200	2.11	1.53	1.5	1.71333	2.56	1.36	0.05	1.32333	1.17	1.08	0.09	0.78
TraesCS5D02G400300	4.57	3.46	3.47	3.83333	4.21	3.23	2.49	3.31	3.4	2.47	1.96	2.61
TraesCS5D02G400400	1	2.14	2.18	1.77333	0	0	0	0	0	0	0	0
TraesCS5D02G400500	5.07	4.87	4.77	4.90333	4.45	4.54	4.8	4.59667	3.94	4.04	4.88	4.28667
TraesCS5D02G400600	0.6	0.16	0.12	0.293333	0.15	0.52	0.41	0.36	0.14	0.26	0.38	0.26
TraesCS5D02G400700	0.2	0.34	0.3	0.28	0.28	0.33	0.46	0.356667	0.11	0.36	0.54	0.336667
TraesCS5D02G400800	0.14	5.02	4.57	3.24333	2.36	2.04	1.32	1.90667	0.93	1.79	2.99	1.90333
TraesCS5D02G400900	5.68	5.08	5.13	5.29667	6.09	5.16	2.44	4.56333	5.21	3.83	3.73	4.25667
TraesCS6B02G129100	0	0	0	0	0.06	0	0	0.02	0	0	0	0
TraesCS6B02G129111	0	0	0	0	0	0.09	0	0.03	0	0	0	0
TraesCS6B02G129173	0.04	0.02	0.02	0.0266667	0	0.07	0	0.0233333	0	0.02	0	0.00666667
TraesCS6B02G129200	0.17	0.08	0.21	0.153333	0.61	0.25	0.18	0.346667	0.41	0.33	0	0.246667
TraesCS6B02G129300	0.01	0	0.01	0.00666667	0.07	0.28	0.18	0.176667	0.07	0.04	0.33	0.146667
TraesCS6B02G129400	0.13	0.33	0.28	0.246667	0.01	0	0	0.00333333	0	0	0	0
TraesCS6B02G129500	0.05	0.4	0.4	0.283333	0.26	0.16	0.48	0.3	0.02	0.1	0.2	0.106667
TraesCS6B02G129600	3.2	2.85	2.99	3.01333	3.89	2.38	1.3	2.52333	2.01	2.62	1.64	2.09
TraesCS6B02G129700	3.4	3.21	3.14	3.25	3.72	3.39	2.6	3.23667	2.58	2.43	2.68	2.56333
TraesCS6B02G129800	7	6.52	6.54	6.68667	6.76	6.16	5.02	5.98	6	5.33	5.5	5.61
TraesCS6B02G129900	0	0	0	0	0	0	0	0	0	0	0	0
TraesCS6B02G130000	1.25	1.58	1.48	1.43667	1.5	0.83	1.06	1.13	2.16	1.31	0.53	1.33333
TraesCS6B02G130100	6.04	5.77	5.78	5.86333	5.86	5.36	4.34	5.18667	5.29	4.67	5.15	5.03667
TraesCS6B02G130300	0	0	0	0	0	0	0	0	0	0	0	0
TraesCS6B02G130500	4.72	5.33	5.27	5.10667	3.75	4.13	2.62	3.5	3.09	3.5	3.97	3.52
TraesCS6B02G130600	4.27	4.41	4.44	4.37333	4.62	4.57	2.79	3.99333	2.82	3.25	2.06	2.71
TraesCS6B02G130700	0.85	0.91	0.85	0.87	2.11	1.96	1.96	2.01	2.41	1.92	1.83	2.05333
TraesCS6B02G130800	2.89	1.56	1.41	1.95333	0.64	1.05	0.2	0.63	0.14	0	0.32	0.153333
TraesCS6B02G130900	2.72	2.16	2.22	2.36667	2.69	2.41	2.91	2.67	3.55	3.18	2.79	3.17333
TraesCS6B02G131000	2.28	2.13	2.2	2.20333	2.39	2.02	2.12	2.17667	1.79	1.38	1.35	1.50667
TraesCS6B02G131100	4.31	3.42	3.45	3.72667	4.03	3.58	3.28	3.63	4.32	4.12	4.22	4.22
TraesCS6B02G131200	0	0	0	0	0	0	0	0	0	0	0	0
TraesCS6B02G131300	0	0	0	0	0	0	0	0	0	0	0	0
TraesCS6B02G131400	0	0	0	0	0	0	0	0	0	0	0	0
TraesCS6B02G131500	0	0	0	0	0	0	0	0	0	0	0	0
TraesCS6B02G131600	0.2	0	0	0.0666667	0	0	0	0	0	0.09	0	0.03
TraesCS6B02G131700	0.17	0.04	0.1	0.103333	0	0	0.09	0.03	0.02	0.21	0.14	0.123333
TraesCS6B02G131800	0	0	0	0	0	0	0	0	0	0	0	0
TraesCS6B02G131900	0	0	0	0	0	0	0	0	0	0.01	0	0.00333333
TraesCS6B02G132000	0	0	0.02	0.00666667	0	0	0	0	0	0	0	0
TraesCS7B02G034100	0	0	0	0	0	0	0	0	0	0	0	0
TraesCS7B02G034200	8.24	8.39	8.36	8.33	8.6	7.93	6.23	7.58667	8.43	7.78	5.72	7.31
TraesCS7B02G034300	0.08	0	0.14	0.0733333	0.39	0	0.33	0.24	0.21	0.27	0.08	0.186667
TraesCS7B02G034400	0.65	0.7	0.52	0.623333	0.97	1.96	3.49	2.14	2.32	1.92	3.39	2.54333
TraesCS7B02G034500	4.12	3.61	3.82	3.85	3.84	3.75	3.76	3.78333	3.03	2.64	2.95	2.87333
TraesCS7B02G034600	0.76	0.43	0.51	0.566667	1.38	1.48	2.43	1.76333	2.45	1.53	1.5	1.82667
TraesCS7B02G034700	0	0	0	0	0	0	0	0	0	0	0	0
TraesCS7B02G034800	0.09	0.11	0.17	0.123333	0	0	0	0	0	0	0	0
TraesCS7B02G035000	0	0	0	0	0	0	0	0	0	0	0	0
TraesCS7B02G035100	2.29	2.25	2.27	2.27	0.14	0.81	0.16	0.37	0.1	0.29	1.7	0.696667
TraesCS7B02G035200	4.23	2.9	2.73	3.28667	1.05	2.1	0.79	1.31333	1.98	0.63	2.65	1.75333
TraesCS7B02G035300	0.47	0.21	0.31	0.33	0.58	0.31	0.04	0.31	0.16	0.18	0.03	0.123333
TraesCS7B02G035400	0	0	0	0	0	0	0	0	0	0	0	0
TraesCS7B02G035500	0.61	0.93	0.92	0.82	0.54	0.63	0.49	0.553333	0.45	0.4	0.45	0.433333
TraesCS7B02G035600	0	0	0	0	0	0	0	0	0	0	0	0
TraesCS7B02G035700	0.24	0.37	0.45	0.353333	0.02	0.02	0.01	0.0166667	0.01	0	0	0.00333333
TraesCS7B02G035800	1.2	1.1	1.2	1.16667	0.16	0.19	1.5	0.616667	0.81	0.2	0.02	0.343333
TraesCS7B02G035900	0	0.03	0	0.01	0	0	0.02	0.00666667	0	0.05	0.08	0.0433333
TraesCS7B02G036000	0	0	0	0	0	0	0	0	0	0	0	0
TraesCS7B02G036100	1.92	2.09	2.26	2.09	1.95	1.5	0.97	1.47333	0.37	1.37	1.67	1.13667
TraesCS7B02G036200	0.2	0.27	0.38	0.283333	0.68	0.29	0.18	0.383333	0.32	0.25	0.05	0.206667
TraesCS7B02G036300	0	0.34	0	0.113333	0	0	0	0	0	0	0	0
TraesCS7B02G036400	0	0	0	0	0	0	0	0	0	0	0	0
TraesCS7B02G036500	0.03	0.02	0.03	0.0266667	0.05	0.05	0	0.0333333	0	0	0.02	0.00666667
TraesCS7B02G036600	0.13	0	0	0.0433333	0.04	0.11	0.2	0.116667	0.19	0.04	0.47	0.233333
TraesCS7B02G036700	0	0	0	0	0	0	0	0	0	0.02	0	0.00666667
TraesCS7B02G036800	1.66	2.14	1.93	1.91	1.46	2.3	2.68	2.14667	2.3	2.94	5.19	3.47667
TraesCS7B02G036900	1.25	1.01	1.29	1.18333	1.69	1.34	1.35	1.46	1.04	0.89	0.69	0.873333
TraesCS7B02G037000	0.41	1.33	1.51	1.08333	0.06	0	0	0.02	0	0	0	0
TraesCS7B02G037100	0	0.04	0	0.0133333	0	0	0	0	0.04	0	0	0.0133333
TraesCS7B02G037200	0	0	0	0	0	0	0	0	0	0	0	0
TraesCS7B02G037300	5.08	4.56	5.02	4.88667	3.98	4.17	3.94	4.03	2.97	3.12	3.78	3.29
TraesCS7B02G037400	0.08	0.67	0.61	0.453333	0.03	0.03	0.04	0.0333333	0.02	0.02	0.26	0.1
TraesCS7B02G037500	0.7	2.02	1.93	1.55	0.29	0.05	0.42	0.253333	0.16	0.2	0.77	0.376667
TraesCS7B02G037600	3.54	2.82	2.89	3.08333	2.03	1.51	0.17	1.23667	2.54	1.12	0.73	1.46333
TraesCS7B02G037700	0	0.02	0	0.00666667	0	0	0.01	0.00333333	0	0.02	0.01	0.01
TraesCS7B02G037900	0	0	0	0	0.04	0.07	0.09	0.0666667	0	0.17	0.22	0.13
TraesCS7B02G038100	0.01	0.17	0.1	0.0933333	0.09	0.03	0.02	0.0466667	0.02	0.11	0.08	0.07
TraesCS7B02G038200	0.08	0.05	0.07	0.0666667	0.14	0.82	0	0.32	0	0.14	0.47	0.203333
TraesCS7B02G038300	0.93	1.94	2.02	1.63	1.95	3.15	2.42	2.50667	2.73	2.84	5.35	3.64
TraesCS7B02G038400	0.1	0.44	0.26	0.266667	1.39	1.14	0.34	0.956667	0.38	0.43	0.63	0.48
TraesCS7B02G038600	0.96	2	1.58	1.51333	1.24	0.7	0.16	0.7	0.16	0.13	0.02	0.103333
TraesCS7B02G338800	0	0	0	0	0	0	0	0	0	0	0	0
TraesCS7B02G338900	4.68	4.61	4.63	4.64	4.11	5.13	5.14	4.79333	4.1	3.64	5.02	4.25333
TraesCS7B02G339000	1.4	1.57	1.6	1.52333	1	1.16	1.18	1.11333	0.83	0.85	0.88	0.853333
TraesCS7B02G339100	0.48	1.05	1.23	0.92	0.34	0.34	0.26	0.313333	0.14	0.13	0.07	0.113333
TraesCS7B02G339200	0.15	0.82	0.76	0.576667	0.49	0.94	1.33	0.92	0.75	1.24	1.42	1.13667
TraesCS7B02G339300	4.56	4.58	4.97	4.70333	4.88	4.95	3.94	4.59	2.94	3.87	3.98	3.59667
TraesCS7B02G339400	0.02	0	0	0.00666667	0.02	0	0	0.00666667	0.04	0.04	0	0.0266667
TraesCS7B02G339500	0	0	0	0	0.06	0	0	0.02	0.02	0.04	0	0.02
TraesCS7B02G339600	0.04	0	0.04	0.0266667	0.28	0.23	0.38	0.296667	0.21	0.11	0.09	0.136667
TraesCS7B02G339700	0	0	0	0	0	0	0	0	0	0	0	0
TraesCS7B02G339800	0	0	0	0	0	0	0	0	0	0	0	0
TraesCS7B02G339900	0.12	0.05	0.09	0.0866667	0.08	0.02	0.03	0.0433333	0.02	0.06	0.02	0.0333333
TraesCS7B02G340000	0.1	0.51	0.58	0.396667	0.11	0.45	0.78	0.446667	0.08	0.39	1.27	0.58
TraesCS7B02G340100	5.87	5.63	5.64	5.71333	5.28	6.42	6.8	6.16667	4.12	4.41	4.66	4.39667
TraesCS7B02G340200	4.52	3.95	3.9	4.12333	4.3	4.73	3.79	4.27333	2.89	3.03	3.79	3.23667
TraesCS7B02G340300	0.2	0.06	0.01	0.09	0	0	0	0	0.08	0	0	0.0266667
TraesCS7B02G340400	0.26	0.27	0.3	0.276667	0.69	0.62	0.52	0.61	0.26	0.28	0.11	0.216667
TraesCS7B02G340500	1.08	1.26	1.03	1.12333	0.93	0.68	2.13	1.24667	0.1	0.33	0.41	0.28
TraesCS7B02G340600	1.01	0.53	0.44	0.66	0.45	0.17	0.7	0.44	0.04	0.14	0.55	0.243333
TraesCS7B02G340700	0.04	0.07	0.19	0.1	0.15	0.18	0.14	0.156667	0	0.1	0.55	0.216667
TraesCS7B02G340800	0	0	0	0	0	0	0	0	0	0	0	0
TraesCS7B02G340900	0	0	0.03	0.01	0.05	0	0	0.0166667	0	0	0	0
TraesCS7B02G341000	0	0	0	0	0	0	0	0	0	0	0	0
TraesCS7B02G341200	5.22	4.6	4.6	4.80667	1.45	1.91	1.08	1.48	4.37	4.12	2.23	3.57333
TraesCS7B02G341300	2.11	2.92	3.44	2.82333	0.48	0.74	0.14	0.453333	2.98	1.34	0.53	1.61667
TraesCS7B02G341400	0	0	0	0	0	0	0	0	0	0	0	0
TraesCS7B02G341500	0	0	0	0	0	0	0	0	0	0.03	0	0.01
TraesCS7B02G341600	5.01	4.27	4.44	4.57333	4.37	2.96	0.34	2.55667	3.79	2.85	0.73	2.45667
TraesCS7B02G341800	0	0	0	0	0	0	0	0	0	0	0	0
