# Supplementary material for: Genome-Wide Association Study on Root System Architecture and Identification of Candidate Genes in Wheat (Triticum aestivum L.)
Source: Int J Mol Sci. 2022 Feb 6;23(3):1843. doi: 10.3390/ijms23031843 (PMC8836572; doi:10.3390/ijms23031843)
Supplement: Supplementary file 1 [file ijms-23-01843-s001.zip › Supplementary Files/Table S5 SNPs of missense mutations in candidate segments across the wheat panel..xlsx]

## Sheet: Table S5
Table S5 SNPs of missense mutations in candidate segments across the wheat panel.
Chromosome	Posotion	ID	REF	ALT	QUAL	FILTER	INFO	FORMAT	Ta001240	Ta001230	Ta000503	Ta000508	Ta000509	Ta000510	Ta000511	Ta000512	Ta000513	Ta000514	Ta000359	Ta000363	Ta000370	Ta000382	Ta000384	Ta000386	Ta000390	Ta000391	Ta000393	Ta000398	Ta000399	Ta000415	Ta000416	Ta000417	Ta000419	Ta000420	Ta000517	Ta000521	Ta000527	Ta000532	Ta000534	Ta000537	Ta000538	Ta000542	Ta000544	Ta000547	Ta000550	Ta000551	Ta000557	Ta000559	Ta000562
2A	740012574	AX-110564036	G	A	.	PASS	.	GT:AD:DP:GQ:PL	./.	./.	1/1	0/0	0/0	0/1	0/1	0/0	0/0	0/0	0/0	0/0	1/1	0/0	0/0	1/1	0/0	1/1	1/1	0/1	1/1	0/0	1/1	0/0	0/0	1/1	0/1	0/1	0/0	0/1	0/1	1/1	0/1	0/0	1/1	0/1	1/1	1/1	0/0	./.	0/0
7B	35669774	AX-112287343	C	T	.	PASS	.	GT:AD:DP:GQ:PL	0/1	0/0	0/0	1/1	1/1	0/0	0/0	0/0	0/0	0/0	0/0	0/0	1/1	0/0	0/0	0/0	0/0	0/0	1/1	1/1	0/0	0/0	0/0	1/1	0/0	1/1	0/0	0/0	0/0	0/0	0/0	0/0	0/0	0/0	0/0	0/0	0/0	0/0	0/0	0/0	0/0
7B	36490067	AX-95155829	A	C	.	PASS	.	GT:AD:DP:GQ:PL	1/1	0/0	0/0	1/1	1/1	0/0	0/0	0/0	0/0	0/0	0/0	./.	1/1	0/0	0/0	0/0	0/0	0/0	1/1	1/1	0/0	0/0	0/0	1/1	0/0	1/1	0/0	0/0	0/0	0/0	0/0	0/0	0/0	0/0	0/0	0/0	0/0	0/0	0/0	0/0	0/0
5B	571202995	AX-108816756	T	C	.	PASS	.	GT:AD:DP:GQ:PL	0/0	1/1	1/1	0/0	0/0	./.	1/1	0/0	0/0	0/0	1/1	1/1	0/0	0/0	0/0	0/0	1/1	1/1	0/0	1/1	1/1	0/0	1/1	0/0	0/0	0/0	0/1	1/1	1/1	0/0	0/1	1/1	0/1	1/1	0/0	0/1	0/0	0/0	0/0	0/0	0/0
5B	570934859	AX-110964383	C	A	.	PASS	.	GT:AD:DP:GQ:PL	1/1	0/0	0/0	1/1	1/1	0/1	0/0	1/1	1/1	1/1	0/0	0/0	1/1	0/0	1/1	1/1	0/0	0/0	1/1	0/0	0/0	1/1	0/0	1/1	1/1	1/1	0/1	0/0	0/0	1/1	0/1	0/0	0/1	0/0	1/1	0/1	1/1	1/1	1/1	1/1	0/0
2D	636355459	AX-94406271	A	G	.	PASS	.	GT:AD:DP:GQ:PL	./.	./.	0/0	0/0	0/0	0/0	0/0	0/0	0/0	0/0	0/0	0/0	0/0	0/0	0/0	0/0	0/0	0/0	0/0	0/0	0/0	0/0	0/0	0/0	0/0	0/0	0/0	0/0	0/0	0/0	0/0	0/0	0/0	1/1	1/1	1/1	0/0	0/0	0/0	0/0	1/1
7B	36490067	AX-95155829	A	C	.	PASS	.	GT:AD:DP:GQ:PL	1/1	0/0	0/0	1/1	1/1	0/0	0/0	0/0	0/0	0/0	0/0	./.	1/1	0/0	0/0	0/0	0/0	0/0	1/1	1/1	0/0	0/0	0/0	1/1	0/0	1/1	0/0	0/0	0/0	0/0	0/0	0/0	0/0	0/0	0/0	0/0	0/0	0/0	0/0	0/0	0/0
5B	570934859	AX-110964383	C	A	.	PASS	.	GT:AD:DP:GQ:PL	1/1	0/0	0/0	1/1	1/1	0/1	0/0	1/1	1/1	1/1	0/0	0/0	1/1	0/0	1/1	1/1	0/0	0/0	1/1	0/0	0/0	1/1	0/0	1/1	1/1	1/1	0/1	0/0	0/0	1/1	0/1	0/0	0/1	0/0	1/1	0/1	1/1	1/1	1/1	1/1	0/0
5B	571202995	AX-108816756	T	C	.	PASS	.	GT:AD:DP:GQ:PL	0/0	1/1	1/1	0/0	0/0	./.	1/1	0/0	0/0	0/0	1/1	1/1	0/0	0/0	0/0	0/0	1/1	1/1	0/0	1/1	1/1	0/0	1/1	0/0	0/0	0/0	0/1	1/1	1/1	0/0	0/1	1/1	0/1	1/1	0/0	0/1	0/0	0/0	0/0	0/0	0/0
[truncated: 347 more columns]
