# Supplementary material for: Genome-Wide Association Study on Root System Architecture and Identification of Candidate Genes in Wheat (Triticum aestivum L.)
Source: Int J Mol Sci. 2022 Feb 6;23(3):1843. doi: 10.3390/ijms23031843 (PMC8836572; doi:10.3390/ijms23031843)
Supplement: Supplementary file 1 [file ijms-23-01843-s001.zip › Supplementary Files/Table S6 Primers used for RT-qPCR..xlsx]

## Sheet: Table S6
Table S6 Primers used for RT-qPCR.
Sequence Name	Primer Name	Primer Sequence (5'-3')
TraesCS2A01G516200	PF1	CCTCAACTGTTTAGATCCTGGCT
	PR1	TCTGTGCCATTGAAGTAGGATCC
TraesCS7B01G036900	PF2	AATGCCTTCCCTAACCGTTCAT
	PR2	GTTCCAAGTCTTGCGCTTTGAT
Ta-Actin3	PF3	TCTGTCCTTGTATGCCAGCG
	PR3	GCGGTTGTTGTGAGGGAGTA
